# Supplementary material for: Protein microarray-based profiling of salivary IgA antibodies against human proteins in COVID-19 patients with depressive symptoms
Source: Sci Rep. 2026 Mar 23;16:14583. doi: 10.1038/s41598-026-45180-2 (PMC13153173; doi:10.1038/s41598-026-45180-2)
Supplement: Supplementary file 1 — Supplementary Material 1 [file 41598_2026_45180_MOESM1_ESM.xlsx]

## Sheet: COVID-19 group
Supplementary Table 1_COVID-19 group
Sex	Age	Period of infection	COVID-19 symptoms	Symptoms of sequelae	PHQ-9 score
Female	40	2021-09-01	Mild	Suffering from aftereffects	12
Female	49	2022-01-01	Moderate	Occasional headaches	15
Female	37	2021-07-01	Moderate	Taste disturbance, hair loss, low-grade fever, fatigue	27
Male	37	2021-03-01	Mild	Taste and smell disorders	14
Female	35	2021-01-01	Moderate	Taste disturbance, intense fatigue	19
Female	38	2021-05-01	Moderate	Dizziness	17
Male	28	2021-06-01	Moderate	None	20
Female	49	2022-01-01	Moderate	Taste disturbance, hair loss, fatigue	14
