# Supplementary material for: Protein microarray-based profiling of salivary IgA antibodies against human proteins in COVID-19 patients with depressive symptoms
Source: Sci Rep. 2026 Mar 23;16:14583. doi: 10.1038/s41598-026-45180-2 (PMC13153173; doi:10.1038/s41598-026-45180-2)
Supplement: Supplementary file 2 — Supplementary Material 2 [file 41598_2026_45180_MOESM2_ESM.xlsx]

## Sheet: Data
Supplementary Table 2 protein micoarray data
					Green Intensity																												Red Intensity
					F532 Median - B532																												F635 Median - B635
					Array 1	Array 2	Array 3	Array 4	Array 6	Array 7	Array 8	Array 9	Array 10	Array 11	Array 12	Array 13	Array 14	Array 15	Array 16	Array 17	Array 19	Array 20	Array 21	Array 22	Array 23	Array 24	Array 25	Array 26	Array 27	Array 28	Array 29	Array 30	Array 1	Array 2	Array 3	Array 4	Array 6	Array 7	Array 8	Array 9	Array 10	Array 11	Array 12	Array 13	Array 14	Array 15	Array 16	Array 17	Array 19
					NC-1	C-02	C-04	C-05	C-09	H-02	H-05	H-06	H-07	NC-2	C-01	C-03	C-07	C-08	H-01	H-03	H-08	H-09	NC-3	D-01	D-02	D-03	D-04	D-05	D-06	D-07	D-08	D-09	NC-1	C-02	C-04	C-05	C-09	H-02	H-05	H-06	H-07	NC-2	C-01	C-03	C-07	C-08	H-01	H-03	H-08
Human Protein Information					-	COVID-19	COVID-19	COVID-19	COVID-19	healthy	healthy	healthy	healthy	-	COVID-19	COVID-19	COVID-19	COVID-19	healthy	healthy	healthy	healthy	-	depression	depression	depression	depression	depression	depression	depression	depression	depression	-	COVID-19	COVID-19	COVID-19	COVID-19	healthy	healthy	healthy	healthy	-	COVID-19	COVID-19	COVID-19	COVID-19	healthy	healthy	healthy
#	Gene symbol	Gene ID	Gene name	Mutation
1	[A1BG]	1	alpha-1-B glycoprotein	Standard	190	178	156	166	168	187	204	179	153	188	182	242	221	214	180	189	163	173	162	146	141	151	175	191	168	152	185	188	6	36	21	39	42	31	73	49	52	4	47	31	18	32	31	37	21
2	[A1BG]	1	alpha-1-B glycoprotein	Standard	101	91	78	93	76	78	91	82	57	110	89	85	91	75	86	82	78	83	86	65	49	95	70	80	78	77	54	60	3	20	8	25	22	17	41	16	29	2	25	15	9	11	17	16	12
3	[A1CF]	29974	APOBEC1 complementation factor	Standard	141	155	176	145	145	145	133	139	131	100	111	116	122	102	103	101	106	114	127	130	122	163	148	153	134	142	147	131	0	42	20	41	53	38	93	41	61	3	49	18	10	25	27	35	15
4	[A2M]	2	alpha-2-macroglobulin	Standard	103	127	126	89	107	121	106	117	89	86	102	113	123	88	98	110	88	115	71	59	89	100	124	85	119	110	106	95	4	35	21	38	36	25	63	39	47	3	39	21	12	23	24	32	14
5	[A2ML1]	144568	alpha-2-macroglobulin like 1	Standard	59	71	66	61	74	60	49	60	41	58	72	72	72	59	71	63	65	65	69	50	74	102	101	63	72	85	67	74	2	17	12	21	19	15	38	22	31	2	20	6	7	14	13	16	11
6	[A4GALT]	53947	alpha 1,4-galactosyltransferase	Standard	192	205	262	170	171	158	173	147	146	192	186	184	157	162	193	172	140	179	225	242	274	299	310	266	264	251	268	244	5	44	30	44	43	26	74	37	53	5	43	22	18	25	32	42	19
7	[A4GALT]	53947	alpha 1,4-galactosyltransferase	Standard	73	76	75	71	65	70	84	51	33	67	59	67	43	60	72	63	80	68	89	89	80	78	93	77	76	81	67	90	3	25	9	17	25	19	46	20	28	4	33	9	6	12	17	22	15
8	[A4GNT]	51146	alpha-1,4-N-acetylglucosaminyltransferase	Standard	322	351	282	278	331	321	299	327	273	264	304	334	298	247	276	251	306	356	174	190	234	240	241	205	210	186	179	283	9	76	41	76	77	54	141	80	78	10	77	53	36	49	61	69	47
9	[AAAS]	8086	aladin WD repeat nucleoporin	Standard	133	161	189	157	137	135	153	135	122	103	120	129	114	110	113	104	124	135	115	118	108	155	132	113	136	118	123	151	3	40	25	44	48	30	82	44	44	5	42	16	12	22	19	30	15
10	[AACS]	65985	acetoacetyl-CoA synthetase	Standard	181	159	164	154	153	173	150	163	125	159	163	161	169	151	157	133	146	164	162	177	162	185	168	167	192	200	182	203	5	42	21	44	42	34	87	44	63	5	70	25	17	30	30	38	23
11	[AADAC]	13	arylacetamide deacetylase	Standard	312	292	255	254	271	246	254	308	255	286	319	298	267	284	264	248	306	353	249	257	299	315	276	256	273	274	300	304	15	64	39	65	64	41	111	72	73	13	75	42	33	47	55	66	35
12	[AADAC]	13	arylacetamide deacetylase	Standard	298	333	377	309	355	344	310	365	405	235	272	331	314	338	312	348	266	320	273	282	411	389	346	283	412	339	315	428	10	62	40	71	64	50	119	69	81	12	54	46	31	46	54	73	38
13	[AADACL2]	344752	arylacetamide deacetylase like 2	Standard	103	112	129	109	106	105	117	105	95	91	107	137	102	92	110	84	97	112	116	124	118	154	110	110	115	129	135	122	6	36	19	32	32	24	68	30	40	4	40	21	11	16	26	19	12
14	[AADACL3]	126767	arylacetamide deacetylase like 3	Standard	171	177	213	151	188	191	154	216	200	188	205	203	168	143	207	175	142	210	232	247	255	223	194	186	254	242	201	249	5	43	28	37	48	33	75	46	50	9	53	32	21	29	37	44	23
15	[AADAT]	51166	aminoadipate aminotransferase	Standard	342	349	329	335	389	324	332	329	260	328	364	350	353	320	335	340	290	344	429	407	446	372	437	441	393	379	370	391	8	93	45	87	88	57	140	92	102	13	81	58	33	42	60	71	43
16	[AAGAB]	79719	alpha- and gamma-adaptin binding protein	Standard	52	0	0	63	0	0	58	0	0	44	49	56	0	60	56	0	0	0	50	56	0	61	67	56	58	66	47	0	2	0	0	16	0	0	30	0	0	2	27	7	0	9	10	0	0
17	[AAMDC]	28971	adipogenesis associated Mth938 domain containing	Standard	129	147	178	170	111	112	120	119	88	144	129	130	135	125	121	121	106	121	100	102	87	108	110	111	105	131	113	127	3	34	17	38	34	22	57	32	39	2	41	15	12	20	23	29	12
18	[AAMDC]	28971	adipogenesis associated Mth938 domain containing	Standard	100	117	99	101	102	102	110	102	86	107	107	111	102	93	98	97	93	101	118	127	129	126	131	134	137	118	127	129	1	30	13	28	38	23	61	29	44	6	41	21	11	16	19	27	13
19	[AAMP]	14	angio associated migratory cell protein	Standard	40	0	0	57	54	41	43	0	0	40	38	49	0	0	0	46	0	46	0	33	0	0	0	0	0	0	34	0	0	0	0	13	17	9	19	0	0	2	17	6	0	0	0	5	0
20	[AANAT]	15	aralkylamine N-acetyltransferase	Standard	126	152	183	145	173	119	145	110	94	138	158	164	142	141	160	152	106	160	90	69	112	120	133	120	130	120	99	148	4	41	21	38	41	24	61	33	45	7	42	23	11	28	36	38	22
21	[AAR2]	25980	AAR2 splicing factor homolog	Standard	157	179	181	194	144	127	147	142	99	130	137	124	128	138	151	141	118	132	122	154	117	121	136	134	143	134	147	149	5	41	25	45	44	28	69	35	43	6	47	21	11	34	36	36	15
22	[AARD]	441376	alanine and arginine rich domain containing protein	Standard	304	344	358	271	333	345	352	325	285	266	334	335	336	287	318	287	298	303	371	336	376	358	360	325	394	355	339	359	4	36	23	29	47	30	62	42	53	4	42	27	21	20	31	32	26
23	[AARS]	16	alanyl-tRNA synthetase	Standard	152	161	149	114	131	113	130	129	108	146	156	147	164	144	159	156	104	121	205	181	171	235	170	154	219	163	175	173	3	40	19	29	31	20	66	40	49	4	40	21	13	19	29	36	13
24	[AARSD1]	80755	alanyl-tRNA synthetase domain containing 1	Standard	116	124	97	93	116	109	122	128	88	91	116	126	98	87	103	95	90	115	80	74	75	102	97	89	87	93	87	81	1	49	19	35	47	27	287	42	44	4	55	23	12	26	27	32	12
25	[AASDH]	132949	aminoadipate-semialdehyde dehydrogenase	Standard	49	65	51	57	60	70	57	53	50	59	73	73	65	61	64	58	66	67	71	68	72	82	79	71	63	85	64	57	2	19	10	14	17	14	29	13	25	3	29	10	8	7	10	10	8
26	[AASDHPPT]	60496	aminoadipate-semialdehyde dehydrogenase-phosphopantetheinyl transferase	Standard	185	196	269	269	197	220	193	183	177	189	197	208	202	163	201	203	162	188	180	187	218	240	256	229	262	230	222	227	5	53	32	71	60	37	96	47	64	8	52	35	23	37	45	51	29
27	[AATBC]	284837	apoptosis associated transcript in bladder cancer	Standard	38	40	0	49	0	0	54	0	0	34	41	44	0	54	63	47	0	0	0	51	0	52	55	58	0	0	18	0	1	14	0	16	0	0	23	0	0	0	17	6	0	8	11	13	0
28	[AATF]	26574	apoptosis antagonizing transcription factor	Standard	80	102	119	81	0	105	135	132	88	111	99	85	114	92	109	95	81	92	99	116	109	112	138	112	145	124	96	97	2	25	9	17	0	18	51	38	39	5	32	12	11	9	10	15	8
29	[AATF]	26574	apoptosis antagonizing transcription factor	Standard	56	65	85	70	73	70	85	94	55	93	77	87	78	60	86	76	80	64	91	107	86	103	104	111	95	108	99	116	1	16	9	16	19	10	35	29	21	2	28	9	2	14	13	19	10
30	[ABAT]	18	4-aminobutyrate aminotransferase	Standard	169	175	231	180	210	187	178	202	146	177	189	177	195	159	173	193	161	175	112	107	129	143	164	146	119	164	146	167	2	48	27	49	58	39	85	52	64	6	55	33	19	23	36	51	25
31	[ABCA11P]	79963	ATP binding cassette subfamily A member 11, pseudogene	Standard	156	172	162	158	215	188	186	183	166	166	174	194	187	158	172	179	165	174	141	185	208	149	174	172	200	173	195	203	5	47	21	40	56	31	85	53	64	3	52	32	17	45	41	44	24
32	[ABCA13]	154664	ATP binding cassette subfamily A member 13	Standard	54	69	57	55	0	53	73	0	0	89	89	82	69	81	69	78	64	56	98	89	0	107	87	67	95	80	88	86	2	24	7	15	0	23	29	0	0	5	27	11	7	9	13	13	8
33	[ABCA3]	21	ATP binding cassette subfamily A member 3	Standard	301	308	293	305	327	345	279	265	296	279	338	375	346	285	311	301	265	326	331	305	375	400	410	334	400	370	382	419	10	63	35	64	70	48	100	72	75	12	69	60	34	46	51	47	42
34	[ABCA6]	23460	ATP binding cassette subfamily A member 6	Standard	206	218	221	201	224	223	229	216	214	223	233	217	214	196	192	203	193	232	274	258	302	307	321	280	298	277	296	329	6	58	26	56	66	44	109	65	90	9	82	39	30	43	50	61	42
35	[ABCB1]	5243	ATP binding cassette subfamily B member 1	Standard	144	156	225	162	146	145	197	241	136	257	220	185	214	201	206	159	184	193	238	217	249	249	253	273	231	253	254	288	5	46	23	38	43	29	85	52	51	8	47	31	25	26	33	39	22
36	[ABCB10]	23456	ATP binding cassette subfamily B member 10	Standard	205	217	282	223	226	203	208	203	181	201	214	200	201	176	202	195	175	232	138	156	195	145	182	189	183	180	164	196	5	54	24	51	54	39	97	46	64	7	53	34	22	28	40	45	29
37	[ABCB5]	340273	ATP binding cassette subfamily B member 5	Standard	301	363	367	331	332	351	318	341	299	356	411	374	416	349	347	316	322	351	391	423	410	405	428	363	386	367	403	410	3	75	40	78	84	45	120	77	84	8	106	48	26	40	57	46	39
38	[ABCB6]	10058	ATP binding cassette subfamily B member 6 (Langereis blood group)	Standard	173	152	165	185	202	194	191	183	139	164	166	199	155	140	159	153	141	153	194	188	213	194	193	156	177	174	167	193	4	39	20	39	43	29	83	42	51	6	46	27	14	19	27	31	20
39	[ABCB7]	22	ATP binding cassette subfamily B member 7	Standard	298	349	291	297	423	368	322	346	415	276	319	332	349	309	350	306	292	338	196	213	230	214	269	255	201	262	235	288	14	74	38	67	71	54	125	80	81	12	75	56	45	49	59	68	41
40	[ABCB8]	11194	ATP binding cassette subfamily B member 8	Standard	185	171	205	181	178	150	156	145	163	185	186	196	190	158	208	183	158	148	204	207	205	254	279	254	263	245	257	245	7	40	26	49	35	31	77	38	53	6	41	32	25	30	40	42	26
41	[ABCB9]	23457	ATP binding cassette subfamily B member 9	Standard	116	134	170	109	116	124	131	110	92	108	102	107	110	100	103	87	92	107	142	136	142	191	143	143	125	159	140	154	1	38	17	36	35	23	70	26	40	3	40	18	8	19	20	25	12
42	[ABCC13]	150000	ATP binding cassette subfamily C member 13 (pseudogene)	Standard	195	222	253	241	234	251	263	225	232	181	183	215	236	202	205	239	181	215	218	213	251	215	223	186	220	180	210	206	6	45	28	49	47	37	98	45	62	8	58	41	28	34	40	48	28
43	[ABCC2]	1244	ATP binding cassette subfamily C member 2	Standard	154	148	200	208	150	127	152	115	105	134	130	147	118	125	126	115	126	127	98	110	118	128	122	103	116	110	95	110	5	45	26	42	32	23	62	22	34	4	36	15	11	17	20	27	17
44	[ABCC5]	10057	ATP binding cassette subfamily C member 5	Standard	77	97	89	77	76	85	86	85	56	81	96	91	93	67	84	82	71	82	120	123	122	144	146	153	121	148	120	121	-1	39	18	28	30	18	61	30	46	5	47	19	11	17	20	22	18
45	[ABCC6]	368	ATP binding cassette subfamily C member 6	Standard	343	346	338	317	386	386	313	380	323	274	320	355	358	301	329	305	298	379	349	347	455	372	382	362	372	412	373	441	10	69	40	70	71	49	107	74	83	9	67	50	38	47	49	63	44
46	[ABCC8]	6833	ATP binding cassette subfamily C member 8	Standard	160	175	260	213	195	185	161	178	194	137	160	177	177	173	153	128	146	155	162	180	226	203	254	185	210	210	206	234	9	41	30	42	44	30	66	40	50	5	36	23	15	25	26	25	21
47	[ABCD1]	215	ATP binding cassette subfamily D member 1	Standard	156	165	146	154	140	128	166	109	180	138	150	151	176	127	168	118	139	107	166	157	162	193	164	163	151	157	194	221	5	37	20	35	36	27	79	29	49	5	38	23	18	24	27	28	19
48	[ABCD2]	225	ATP binding cassette subfamily D member 2	Standard	252	304	280	200	323	285	242	265	225	228	270	299	231	227	203	194	211	262	215	220	288	273	236	222	228	229	231	300	10	57	29	48	55	37	94	59	65	11	51	37	27	30	38	48	27
49	[ABCD4]	5826	ATP binding cassette subfamily D member 4	Standard	329	353	305	325	352	376	350	348	360	288	327	358	317	276	304	264	278	321	319	344	410	390	436	362	379	347	385	422	15	80	40	74	83	55	135	81	94	15	80	58	38	43	53	68	46
50	[ABCE1]	6059	ATP binding cassette subfamily E member 1	Standard	39	50	70	52	51	0	40	44	31	42	46	52	51	45	43	50	39	38	0	40	0	60	0	52	0	45	44	0	3	19	9	15	13	0	22	14	20	1	18	9	4	11	9	12	12
51	[ABCF1]	23	ATP binding cassette subfamily F member 1	Standard	106	124	135	122	125	122	103	121	101	123	133	145	148	131	146	140	130	120	99	116	97	112	119	118	108	113	104	106	1	37	17	32	28	16	63	30	29	4	34	19	12	17	28	30	14
52	[ABCF2]	10061	ATP binding cassette subfamily F member 2	Standard	100	104	120	121	126	118	132	141	146	94	102	120	145	135	124	124	105	128	120	132	127	142	118	157	120	132	127	141	1	36	17	31	36	23	75	38	64	5	43	21	21	26	22	50	13
53	[ABCF3]	55324	ATP binding cassette subfamily F member 3	Standard	66	69	78	72	89	83	89	77	52	81	68	77	67	60	69	71	65	59	0	48	0	44	0	61	0	69	49	61	1	27	14	20	27	19	53	15	32	5	22	13	6	9	13	22	12
54	[ABCG1]	9619	ATP binding cassette subfamily G member 1	Standard	145	141	119	165	150	135	149	133	109	126	121	129	150	115	116	116	110	124	103	75	99	105	101	92	82	72	60	98	4	31	15	29	35	22	65	30	41	4	39	16	13	15	24	25	10
55	[ABCG2]	9429	ATP binding cassette subfamily G member 2 (Junior blood group)	Standard	181	202	167	169	179	173	200	187	149	170	173	193	181	149	152	193	149	183	151	129	150	168	130	152	141	130	132	142	6	42	19	37	43	26	74	38	49	4	49	30	17	24	30	43	17
56	[ABCG4]	64137	ATP binding cassette subfamily G member 4	Standard	83	101	114	82	95	93	97	85	60	89	106	104	103	97	116	113	84	85	69	66	62	89	98	82	89	92	85	78	-1	33	11	24	28	22	42	20	26	2	33	16	6	12	17	25	6
57	[ABCG5]	64240	ATP binding cassette subfamily G member 5	Standard	237	276	269	301	304	313	233	295	305	285	284	313	259	227	237	275	237	311	293	311	381	361	368	312	367	329	364	368	7	54	35	50	52	39	92	60	79	14	65	48	27	40	42	63	35
58	[ABHD1]	84696	abhydrolase domain containing 1	Standard	135	172	172	162	138	160	160	150	152	181	177	198	180	176	169	149	165	174	215	233	263	256	253	220	220	206	204	226	3	40	17	43	43	28	74	38	44	5	41	30	18	24	34	32	24
59	[ABHD10]	55347	abhydrolase domain containing 10	Standard	192	273	295	245	280	220	223	270	211	251	234	291	291	267	240	243	176	250	182	190	219	232	258	246	264	240	230	301	8	62	30	54	59	34	84	62	69	10	61	39	27	42	44	62	33
60	[ABHD11]	83451	abhydrolase domain containing 11	Standard	373	407	302	424	388	369	428	354	386	313	371	431	352	368	391	423	375	380	407	374	377	387	484	386	386	367	429	483	10	111	61	104	116	71	161	114	120	10	109	81	49	68	75	107	59
61	[ABHD12]	26090	abhydrolase domain containing 12	Standard	126	162	173	160	146	140	127	163	132	162	175	163	164	136	166	163	132	154	159	178	183	213	217	218	233	238	212	193	3	38	21	39	39	22	63	37	44	8	48	25	17	23	28	35	24
62	[ABHD12B]	145447	abhydrolase domain containing 12B	Standard	152	136	144	116	142	118	161	141	108	102	123	131	132	143	146	147	103	118	184	151	156	171	208	156	212	195	175	169	4	41	16	29	30	23	62	33	39	1	36	16	7	23	22	35	14
63	[ABHD13]	84945	abhydrolase domain containing 13	Standard	248	261	231	249	281	242	230	258	233	215	224	252	236	228	237	237	233	231	254	258	279	322	336	272	288	270	290	296	13	52	27	54	58	37	81	61	56	11	39	39	25	28	39	49	37
64	[ABHD14A]	25864	abhydrolase domain containing 14A	Standard	225	236	250	243	276	239	213	253	266	143	234	212	235	157	213	199	208	233	219	240	212	258	329	251	250	251	265	324	9	57	38	62	67	48	112	66	74	4	72	41	20	32	43	44	36
65	[ABHD14B]	84836	abhydrolase domain containing 14B	Standard	165	184	158	162	155	185	199	169	131	151	177	155	163	163	153	127	134	170	165	143	144	179	159	159	152	171	173	164	2	37	21	45	48	35	86	45	73	4	60	32	14	20	38	32	19
66	[ABHD16A]	7920	abhydrolase domain containing 16A	Standard	312	298	244	241	255	315	251	266	266	249	285	345	287	205	275	228	228	345	382	384	405	349	295	296	331	326	378	377	9	49	34	52	50	38	96	59	67	10	59	45	34	29	41	49	32
67	[ABHD17A]	81926	abhydrolase domain containing 17A	Standard	124	128	142	118	129	159	125	130	116	130	135	145	133	123	115	161	132	116	113	155	137	134	156	163	146	145	143	128	5	32	16	36	50	28	75	34	51	6	49	19	16	20	24	38	21
68	[ABHD17B]	51104	abhydrolase domain containing 17B	Standard	142	134	126	105	140	131	152	126	107	148	144	151	142	127	125	117	118	128	157	157	139	185	169	161	141	160	151	164	1	36	13	31	39	27	73	36	47	4	44	17	11	22	20	28	15
69	[ABHD17C]	58489	abhydrolase domain containing 17C	Standard	100	134	107	96	124	120	111	127	90	104	134	128	130	115	106	125	103	117	135	130	159	171	174	184	176	184	169	178	3	40	12	27	38	24	60	31	38	3	44	23	13	19	24	32	18
70	[ABHD18]	80167	abhydrolase domain containing 18	Standard	188	233	284	201	207	204	209	186	187	184	206	218	202	181	195	203	176	186	215	240	265	262	265	259	229	273	300	302	7	51	35	46	54	33	79	47	58	7	49	31	26	29	36	40	28
71	[ABHD2]	11057	abhydrolase domain containing 2	Standard	175	154	176	175	170	176	175	173	134	190	182	184	186	160	170	148	153	195	197	197	211	234	174	191	236	235	223	204	8	41	21	47	44	26	84	39	47	7	48	26	13	30	37	36	17
72	[ABHD3]	171586	abhydrolase domain containing 3	Standard	179	225	205	188	201	173	207	219	167	215	192	214	178	154	202	174	155	182	208	267	234	242	276	217	213	232	234	246	5	56	27	51	51	43	84	56	65	10	62	27	17	26	35	42	22
73	[ABHD4]	63874	abhydrolase domain containing 4	Standard	103	107	93	111	117	100	110	108	116	89	102	127	124	110	99	84	90	107	78	62	111	86	98	99	85	83	92	73	1	35	16	35	45	18	68	38	55	2	47	21	12	22	22	25	15
74	[ABHD5]	51099	abhydrolase domain containing 5	Standard	94	77	107	81	139	115	133	124	83	123	111	143	137	130	128	147	117	88	106	114	133	120	122	108	117	105	96	120	5	29	11	22	34	23	60	33	37	3	33	18	14	24	26	33	10
75	[ABHD6]	57406	abhydrolase domain containing 6	Standard	334	334	323	332	367	359	315	314	302	282	319	322	295	299	323	292	299	356	333	356	441	345	413	345	368	378	400	445	11	60	40	60	65	45	110	63	80	13	58	47	33	41	54	56	48
76	[ABHD6]	57406	abhydrolase domain containing 6	Standard	254	248	243	234	325	315	239	301	283	231	332	318	263	251	253	250	261	333	324	334	430	384	363	287	381	340	367	398	11	59	32	58	73	45	99	65	75	11	68	45	34	48	44	60	43
77	[ABHD8]	79575	abhydrolase domain containing 8	Standard	243	264	261	282	223	276	265	271	257	188	247	222	253	226	223	238	230	250	233	227	240	275	244	215	186	228	253	241	6	47	35	51	55	40	109	62	66	6	57	34	25	31	34	45	27
78	[ABI1]	10006	abl interactor 1	Standard	121	130	134	133	128	118	141	136	101	128	170	156	144	133	133	125	134	150	174	171	132	208	166	159	167	149	145	145	2	25	13	24	22	13	53	1246	29	3	46	25	7	17	16	27	60
79	[ABI2]	10152	abl interactor 2	Standard	281	290	268	222	257	299	282	271	229	245	267	315	281	301	281	244	265	239	280	270	297	266	290	233	260	277	286	278	5	21	13	23	20	19	48	259	31	4	27	17	15	18	19	21	18
80	[ABI3]	51225	ABI family member 3	Standard	62	67	77	87	82	80	81	76	49	72	91	82	77	60	80	61	62	77	89	72	86	104	105	95	85	71	72	72	1	20	8	20	21	17	39	20	25	0	27	12	5	13	11	15	10
81	[ABI3BP]	25890	ABI family member 3 binding protein	Standard	65	74	69	64	78	81	84	0	0	90	85	76	69	83	80	58	57	66	75	97	76	84	89	87	78	94	84	85	3	18	5	10	19	12	27	0	0	4	34	6	4	7	14	15	8
82	[ABL1]	25	ABL proto-oncogene 1, non-receptor tyrosine kinase	Standard	125	133	135	108	102	127	154	170	84	179	149	167	140	142	164	139	115	120	206	233	183	191	231	217	185	156	159	175	3	25	10	25	30	23	59	27	27	6	29	15	7	13	15	25	10
83	[ABL1]	25	ABL proto-oncogene 1, non-receptor tyrosine kinase	Standard	210	237	229	221	208	200	203	215	165	221	226	208	203	187	191	191	179	214	187	176	184	207	213	192	202	191	183	209	3	38	18	34	34	24	65	37	36	6	43	20	14	23	27	33	16
84	[ABL2]	27	ABL proto-oncogene 2, non-receptor tyrosine kinase	Standard	54	60	61	61	67	72	78	59	53	83	73	59	65	55	74	52	67	60	64	68	73	88	83	72	68	72	70	56	0	24	12	20	21	23	47	29	38	2	32	10	7	17	16	16	12
85	[ABLIM1]	3983	actin binding LIM protein 1	Standard	325	334	254	330	267	305	351	325	239	301	329	307	306	306	294	303	242	267	343	380	354	397	423	318	418	385	402	344	8	44	17	46	44	31	84	55	53	9	48	35	22	39	52	53	25
86	[ABLIM1]	3983	actin binding LIM protein 1	Standard	214	220	206	258	224	251	224	219	195	213	190	203	219	212	184	188	211	174	255	277	248	284	275	256	287	270	241	271	4	36	16	36	40	28	53	41	49	3	33	20	9	27	28	31	19
87	[ABLIM2]	84448	actin binding LIM protein family member 2	Standard	97	90	73	74	86	86	104	74	62	79	95	96	85	95	91	83	66	68	117	101	66	111	107	82	87	102	73	82	3	20	11	14	20	9	44	22	21	-1	24	14	8	11	14	13	12
88	[ABLIM2]	84448	actin binding LIM protein family member 2	Standard	109	114	121	93	91	124	122	96	87	84	128	154	121	109	102	96	110	114	121	121	116	136	111	119	134	121	119	126	2	24	8	25	25	20	39	27	36	1	40	13	11	17	19	13	11
89	[ABLIM3]	22885	actin binding LIM protein family member 3	Standard	244	270	242	226	202	190	236	254	200	226	240	280	249	199	191	212	191	215	220	211	216	241	214	199	235	217	236	230	9	54	29	55	45	31	75	54	52	9	49	40	19	25	33	43	26
90	[ABR]	29	active BCR-related	Standard	232	234	243	194	226	198	186	205	201	173	204	223	224	212	231	218	199	230	183	243	255	256	213	194	198	205	205	261	8	46	28	49	60	32	90	47	61	7	58	31	26	37	40	50	32
91	[ABRA]	137735	actin binding Rho activating protein	Standard	189	198	210	210	186	177	166	189	176	158	143	177	175	165	189	186	158	164	189	209	215	203	231	235	224	233	241	213	3	36	19	34	35	26	62	39	47	6	37	22	14	24	132	37	22
92	[ABRACL]	58527	ABRA C-terminal like	Standard	60	65	81	79	62	54	64	70	51	58	72	62	61	54	57	61	64	60	60	66	0	85	72	66	62	0	40	61	1	25	14	23	18	11	43	26	31	0	24	13	4	9	15	14	10
93	[ABT1]	29777	activator of basal transcription 1	Standard	113	132	112	96	81	84	111	72	57	116	100	68	98	95	102	96	93	112	125	132	145	169	167	178	165	147	148	114	5	22	14	28	20	12	48	16	21	3	30	13	12	19	16	869	13
94	[ABTB1]	80325	ankyrin repeat and BTB domain containing 1	Standard	122	104	110	102	85	89	109	87	80	111	105	105	98	81	85	81	80	92	121	128	148	189	133	163	151	140	132	137	1	35	17	29	31	18	66	27	36	3	36	11	7	18	16	23	12
95	[ABTB2]	25841	ankyrin repeat and BTB domain containing 2	Standard	202	199	251	228	168	167	174	162	134	142	160	152	163	133	162	130	139	134	145	158	176	175	147	161	158	134	145	180	8	53	25	56	44	29	83	45	52	4	47	28	17	21	23	35	20
96	[ACAA1]	30	acetyl-CoA acyltransferase 1	Standard	68	69	103	72	88	84	82	98	62	89	94	89	92	76	83	79	56	73	103	81	106	125	142	117	114	110	120	115	3	16	8	23	24	19	36	18	31	4	27	14	6	11	17	15	7
97	[ACAA2]	10449	acetyl-CoA acyltransferase 2	Standard	176	145	153	174	145	175	191	160	120	174	151	187	158	155	152	150	145	146	210	221	228	225	220	199	226	196	196	211	1	32	14	29	35	29	77	34	42	6	38	22	15	22	27	25	15
98	[ACACA]	31	acetyl-CoA carboxylase alpha	Standard	144	144	125	127	130	122	146	167	114	153	163	156	128	140	134	163	144	144	151	124	119	151	146	129	139	142	145	163	5	46	22	46	50	31	83	44	56	6	52	25	15	29	34	39	22
99	[ACACB]	32	acetyl-CoA carboxylase beta	Standard	102	118	114	91	88	90	97	86	79	117	110	104	97	85	110	88	93	96	110	113	107	133	107	90	128	122	131	112	3	36	10	24	25	19	56	18	29	4	36	12	7	13	18	19	14
100	[ACAD10]	80724	acyl-CoA dehydrogenase family member 10	Standard	248	361	280	343	269	312	273	340	243	241	219	253	217	239	236	230	259	243	193	189	213	241	209	164	240	178	163	205	9	75	45	70	81	49	152	84	94	11	79	46	28	40	48	72	46
101	[ACAD11]	84129	acyl-CoA dehydrogenase family member 11	Standard	139	187	228	190	183	174	147	158	156	160	169	194	169	129	144	121	152	168	214	188	233	215	218	216	202	215	220	244	3	47	27	46	50	32	83	43	58	4	50	27	14	27	31	31	21
102	[ACAD8]	27034	acyl-CoA dehydrogenase family member 8	Standard	153	162	188	170	124	151	143	133	102	105	99	125	111	111	118	98	113	133	156	153	147	172	181	157	192	188	136	173	6	43	25	46	40	27	60	31	45	6	42	19	13	23	24	29	17
103	[ACAD9]	28976	acyl-CoA dehydrogenase family member 9	Standard	194	262	266	277	220	209	186	224	198	196	195	218	211	199	199	203	169	181	203	208	240	233	286	235	239	228	215	227	7	58	34	57	60	31	90	45	67	6	47	38	28	30	40	50	26
104	[ACAD9]	28976	acyl-CoA dehydrogenase family member 9	Standard	102	145	134	175	173	150	132	170	139	102	120	107	106	122	154	142	103	112	112	129	123	141	120	109	106	95	95	122	4	55	17	42	56	33	74	51	60	6	49	19	11	30	28	36	12
105	[ACADL]	33	acyl-CoA dehydrogenase, long chain	Standard	192	243	257	210	178	166	196	190	170	191	165	213	236	186	174	210	174	181	167	174	169	189	189	157	205	191	225	232	5	63	27	58	53	33	89	57	62	10	52	35	21	34	34	46	27
106	[ACADM]	34	acyl-CoA dehydrogenase, C-4 to C-12 straight chain	Standard	142	159	108	122	113	112	107	110	82	162	152	135	141	118	144	133	115	130	121	135	125	133	152	162	128	119	117	134	8	50	22	46	48	27	75	38	51	6	58	18	13	22	26	35	21
107	[ACADM]	34	acyl-CoA dehydrogenase, C-4 to C-12 straight chain	Standard	306	316	331	249	362	317	252	281	271	261	306	329	327	284	278	258	288	339	323	304	432	357	372	314	374	398	313	398	12	74	44	73	77	53	134	72	82	14	71	55	32	41	47	63	46
108	[ACADSB]	36	acyl-CoA dehydrogenase, short/branched chain	Standard	263	310	275	301	338	371	293	289	270	298	311	383	290	280	280	264	276	385	333	373	428	381	406	371	405	419	381	441	11	75	37	66	76	56	123	79	101	14	78	73	38	52	60	85	45
109	[ACADVL]	37	acyl-CoA dehydrogenase, very long chain	Standard	205	188	154	192	192	207	209	205	156	229	209	191	214	204	204	207	169	199	90	130	124	166	163	139	114	134	111	124	6	48	24	48	58	40	91	49	55	8	57	35	21	29	43	46	23
110	[ACAP1]	9744	ArfGAP with coiled-coil, ankyrin repeat and PH domains 1	Standard	163	204	176	207	188	185	183	177	162	158	192	201	189	164	176	185	161	174	118	112	132	179	144	157	135	158	129	183	1	52	26	54	57	36	85	47	62	5	50	34	16	25	38	48	29
111	[ACAP2]	23527	ArfGAP with coiled-coil, ankyrin repeat and PH domains 2	Standard	181	158	228	202	128	117	152	122	103	143	151	170	155	111	139	125	127	145	159	183	133	155	182	155	123	163	164	187	3	35	18	32	29	22	52	25	39	4	29	12	9	15	19	22	13
112	[ACAP3]	116983	ArfGAP with coiled-coil, ankyrin repeat and PH domains 3	Standard	52	67	84	51	52	41	50	52	0	63	64	60	54	42	0	59	40	48	54	45	0	68	0	56	0	71	38	0	3	19	9	13	19	13	44	18	0	1	29	14	7	13	0	16	7
113	[ACAT1]	38	acetyl-CoA acetyltransferase 1	Standard	177	198	235	227	205	178	201	180	165	197	211	237	220	197	198	112	158	199	242	238	270	251	297	260	269	272	290	316	7	41	24	49	49	25	77	40	55	5	56	32	26	24	27	38	26
114	[ACAT2]	39	acetyl-CoA acetyltransferase 2	Standard	146	159	139	144	167	168	144	152	150	139	141	165	157	130	151	170	135	140	100	103	105	121	108	124	108	114	107	101	6	31	17	32	34	25	58	30	48	5	39	22	15	19	23	30	17
115	[ACBD3]	64746	acyl-CoA binding domain containing 3	Standard	82	74	63	74	77	75	88	76	42	91	90	75	69	62	79	82	83	82	107	104	89	117	106	100	88	85	90	84	4	18	8	16	17	10	37	12	28	0	23	8	2	9	14	19	10
116	[ACBD4]	79777	acyl-CoA binding domain containing 4	Standard	108	116	104	135	98	103	110	93	78	103	84	96	89	97	93	96	101	85	121	125	98	128	136	134	99	102	98	0	1	30	15	29	29	24	60	31	40	3	38	13	4	20	15	23	14
117	[ACBD5]	91452	acyl-CoA binding domain containing 5	Standard	93	95	145	97	111	84	70	85	54	121	124	115	101	76	77	113	122	105	109	68	116	147	140	139	110	79	75	113	1	24	11	16	23	13	27	17	23	1	29	12	9	13	12	24	10
118	[ACBD6]	84320	acyl-CoA binding domain containing 6	Standard	88	91	98	72	65	69	78	58	33	85	91	100	89	80	78	81	90	83	96	94	76	115	107	86	95	98	88	84	2	25	16	22	17	16	40	16	23	3	31	14	6	16	11	19	10
119	[ACBD7]	414149	acyl-CoA binding domain containing 7	Standard	111	116	172	144	115	108	123	113	89	121	118	119	103	106	105	88	103	106	92	92	0	106	120	110	109	113	106	99	2	23	11	27	22	18	42	23	26	6	29	13	6	13	15	17	13
120	[ACCS]	84680	1-aminocyclopropane-1-carboxylate synthase homolog (inactive)	Standard	60	57	57	64	52	59	59	67	55	73	76	65	58	59	63	60	58	67	67	76	63	90	83	74	61	79	64	65	1	22	11	21	26	16	38	25	34	1	40	13	7	17	16	21	12
121	[ACD]	65057	adrenocortical dysplasia homolog	Standard	59	92	93	83	76	76	69	75	51	80	72	72	74	77	68	67	70	64	74	98	88	89	105	93	105	97	93	103	0	21	13	26	19	19	45	24	30	2	20	16	8	14	13	16	11
122	[ACD]	65057	adrenocortical dysplasia homolog	Standard	73	81	89	70	85	69	90	73	62	84	90	95	89	80	71	69	66	69	107	98	110	131	115	106	103	100	114	101	3	23	12	19	20	17	47	28	36	1	30	20	11	16	13	18	14
123	[ACE]	1636	angiotensin I converting enzyme	Standard	142	178	184	164	138	133	158	147	128	115	126	124	90	114	128	120	121	128	163	179	189	225	206	173	200	166	179	193	3	47	23	46	44	29	79	42	47	4	47	24	12	22	23	34	16
124	[ACE2]	59272	angiotensin I converting enzyme 2	Standard	163	172	138	143	134	142	166	160	140	160	146	127	117	122	138	134	141	180	206	180	227	228	228	224	225	201	229	239	7	45	22	48	54	36	67	49	68	5	61	27	15	25	33	42	23
125	[ACER1]	125981	alkaline ceramidase 1	Standard	179	202	226	184	180	144	151	153	149	265	182	191	184	184	161	155	164	177	138	145	107	150	160	145	140	123	140	164	5	44	25	41	45	23	66	41	48	13	35	30	14	23	25	34	19
126	[ACER2]	340485	alkaline ceramidase 2	Standard	173	176	211	201	149	134	139	132	113	131	108	123	113	95	126	132	136	128	106	87	76	109	114	93	98	105	90	92	5	42	22	43	37	20	68	38	47	3	25	18	11	18	23	27	16
127	[ACER3]	55331	alkaline ceramidase 3	Standard	168	201	222	204	185	144	159	161	163	176	175	169	188	166	188	168	133	190	195	179	170	219	266	251	209	224	226	197	7	38	25	45	38	24	71	39	41	7	45	25	19	24	37	36	18
128	[ACKR1]	2532	atypical chemokine receptor 1 (Duffy blood group)	Standard	252	255	259	283	264	259	233	249	245	220	250	232	235	240	189	188	184	228	252	280	275	296	255	249	271	252	262	272	7	46	27	62	50	32	88	46	61	4	55	31	22	35	40	41	24
129	[ACKR2]	1238	atypical chemokine receptor 2	Standard	128	133	145	140	114	119	144	113	93	137	112	114	99	102	109	102	112	109	169	170	155	220	200	204	190	168	170	141	3	28	15	29	26	20	50	20	32	3	34	16	10	20	22	23	14
130	[ACKR3]	57007	atypical chemokine receptor 3	Standard	118	122	109	119	137	131	107	127	98	116	134	122	132	126	136	132	103	118	163	156	153	185	189	161	153	154	153	182	4	32	18	30	37	26	60	29	45	2	46	13	7	17	18	36	19
131	[ACKR3]	57007	atypical chemokine receptor 3	Standard	110	91	103	100	89	106	112	79	47	83	90	77	85	77	81	76	81	86	102	118	81	99	122	99	91	109	102	91	2	24	14	23	27	20	47	21	31	3	30	18	10	15	16	18	10
132	[ACKR4]	51554	atypical chemokine receptor 4	Standard	90	78	74	69	76	58	64	76	43	70	75	72	62	78	69	64	62	64	70	57	53	101	65	68	55	58	75	79	2	24	9	24	22	17	37	14	30	-2	27	9	9	14	11	19	8
133	[ACLY]	47	ATP citrate lyase	Standard	151	152	186	162	161	167	181	185	173	143	161	185	139	139	176	153	127	155	165	203	246	193	220	158	188	198	195	196	5	40	22	45	47	30	81	53	56	5	49	32	16	28	29	37	23
134	[ACMSD]	130013	aminocarboxymuconate semialdehyde decarboxylase	Standard	256	268	260	207	264	277	228	244	269	225	235	241	241	241	248	260	239	264	168	175	176	194	202	139	169	160	181	212	5	60	30	53	59	45	100	66	74	10	56	33	27	42	49	60	34
135	[ACO2]	50	aconitase 2	Standard	143	153	169	149	159	140	129	134	132	126	151	156	148	136	139	140	135	146	100	115	128	144	135	139	140	126	137	146	3	46	21	44	48	29	65	37	52	6	44	22	12	20	34	38	24
136	[ACOT1]	641371	acyl-CoA thioesterase 1	Standard	105	106	78	87	100	84	85	83	68	113	132	100	110	93	84	92	91	96	136	111	106	117	112	115	106	120	118	124	2	40	14	41	44	32	69	31	48	3	55	18	11	24	23	29	12
137	[ACOT11]	26027	acyl-CoA thioesterase 11	Standard	34	0	0	74	0	43	55	51	0	45	0	0	0	44	52	50	0	0	0	57	0	0	0	0	40	0	0	0	-1	0	0	16	0	12	33	15	0	1	0	0	0	7	8	15	0
138	[ACOT12]	134526	acyl-CoA thioesterase 12	Standard	167	182	227	208	148	145	158	165	108	183	163	189	178	147	146	151	149	147	191	200	199	211	236	247	251	272	208	199	5	39	24	41	36	23	70	35	45	6	49	21	8	23	22	33	16
139	[ACOT13]	55856	acyl-CoA thioesterase 13	Standard	190	183	186	192	144	144	163	151	154	177	181	206	183	168	156	145	149	188	181	159	201	193	247	209	192	200	204	194	5	49	28	54	51	28	88	43	61	7	60	31	21	34	31	45	28
140	[ACOT13]	55856	acyl-CoA thioesterase 13	Standard	236	259	201	217	278	278	279	291	298	205	237	253	250	222	233	212	217	247	196	215	259	218	222	205	235	186	204	212	7	71	33	64	71	44	126	76	94	7	76	36	26	41	55	57	33
141	[ACOT6]	641372	acyl-CoA thioesterase 6	Standard	309	281	314	326	322	314	262	338	281	217	280	299	320	236	271	252	221	298	218	222	229	267	238	249	293	247	264	268	14	70	48	72	88	53	120	95	92	7	79	61	39	51	52	61	39
142	[ACOT7]	11332	acyl-CoA thioesterase 7	Standard	201	239	255	262	216	233	224	227	162	203	159	202	187	188	225	197	185	200	207	204	203	230	292	286	250	280	248	226	3	42	29	53	53	33	76	44	49	3	39	24	17	24	31	33	24
143	[ACOT8]	10005	acyl-CoA thioesterase 8	Standard	98	109	89	80	95	76	85	92	73	83	97	108	98	79	79	76	82	84	74	68	86	78	98	96	74	101	83	81	2	22	13	27	28	17	41	15	33	2	28	13	6	14	14	15	13
144	[ACOT9]	23597	acyl-CoA thioesterase 9	Standard	138	159	157	168	140	130	109	119	91	117	123	114	117	106	100	110	91	119	198	192	189	214	196	172	205	186	203	206	5	45	18	44	43	30	75	36	53	5	42	17	10	23	23	28	13
145	[ACOX1]	51	acyl-CoA oxidase 1	Standard	308	309	258	282	365	314	270	259	213	266	251	299	234	305	314	261	367	332	337	311	396	358	382	360	343	353	306	386	13	70	31	62	76	57	116	75	91	11	72	45	24	45	55	63	42
146	[ACOX2]	8309	acyl-CoA oxidase 2	Standard	221	227	211	207	238	209	212	203	180	176	203	171	176	145	158	180	194	183	166	161	134	196	168	158	161	139	142	145	9	56	35	57	65	35	97	62	64	6	60	34	16	27	31	41	31
147	[ACOX3]	8310	acyl-CoA oxidase 3, pristanoyl	Standard	127	130	113	112	115	138	138	151	121	83	155	138	136	152	115	122	130	121	159	153	179	177	169	151	132	149	144	155	3	39	18	35	46	32	73	34	54	2	52	21	13	18	27	33	20
148	[ACP1]	52	acid phosphatase 1, soluble	Standard	122	118	122	140	124	107	129	102	81	109	98	108	110	105	107	100	96	94	106	104	99	143	130	118	92	85	77	81	5	32	16	28	36	17	52	28	39	3	33	19	13	18	26	23	16
149	[ACP2]	53	acid phosphatase 2, lysosomal	Standard	136	156	141	160	196	189	151	164	149	181	212	198	203	153	163	178	128	165	158	155	194	178	198	189	188	198	199	220	5	58	31	69	58	47	108	67	73	9	80	43	26	42	43	56	23
150	[ACP5]	54	acid phosphatase 5, tartrate resistant	Standard	266	292	244	235	301	316	278	317	280	273	298	316	312	293	297	269	290	354	329	339	412	379	368	317	356	367	379	455	12	67	41	62	70	58	116	70	78	10	65	61	37	46	58	66	46
151	[ACP6]	51205	acid phosphatase 6, lysophosphatidic	Standard	219	246	249	281	254	308	278	223	280	221	264	299	283	213	264	249	222	251	185	195	217	238	198	235	238	224	238	164	8	59	35	61	65	48	111	61	79	11	62	40	28	36	42	55	35
152	[ACP7]	390928	acid phosphatase 7, tartrate resistant (putative)	Standard	119	171	191	151	148	129	132	181	165	180	228	226	239	192	199	181	141	161	163	153	154	135	163	164	158	147	173	195	7	54	30	53	50	30	77	44	70	5	61	37	27	36	39	48	25
153	[ACPP]	55	acid phosphatase, prostate	Standard	156	137	135	136	177	145	161	178	156	105	149	141	139	111	123	109	98	128	180	179	221	170	192	158	203	172	201	198	5	39	22	50	52	33	94	51	67	3	54	29	18	24	23	39	21
154	[ACPP]	55	acid phosphatase, prostate	Standard	359	403	343	279	441	376	334	383	352	240	309	338	308	292	334	356	304	398	265	253	370	295	325	304	300	285	291	358	14	77	47	65	81	55	132	80	89	10	63	50	31	51	59	65	50
155	[ACRBP]	84519	acrosin binding protein	Standard	113	113	127	129	128	117	143	133	114	134	163	138	150	134	144	116	113	119	140	141	127	161	148	147	126	164	124	157	3	27	14	26	26	20	51	33	38	5	33	18	11	14	20	24	10
156	[ACRBP]	84519	acrosin binding protein	Standard	80	66	67	72	71	65	69	69	68	69	79	73	70	72	59	70	65	69	86	83	85	119	110	88	108	114	80	113	1	18	10	18	25	15	36	18	22	2	21	10	7	13	14	23	11
157	[ACRC]	93953	acidic repeat containing	Standard	71	75	83	80	0	78	80	58	46	81	74	66	60	61	65	71	57	72	79	61	0	84	102	81	77	87	60	0	3	29	8	21	0	18	44	13	30	3	27	8	5	7	10	13	10
158	[ACRV1]	56	acrosomal vesicle protein 1	Standard	239	249	241	212	210	219	235	244	172	236	258	236	208	255	252	232	225	220	218	268	254	271	280	277	217	251	229	220	7	27	14	27	21	21	36	219	28	8	29	12	7	15	14	16	36
159	[ACSBG1]	23205	acyl-CoA synthetase bubblegum family member 1	Standard	118	135	116	149	103	103	123	109	73	113	113	109	106	95	99	94	93	102	98	87	78	114	115	99	87	119	94	97	1	28	13	37	24	21	59	22	33	3	33	14	11	16	23	28	13
160	[ACSBG2]	81616	acyl-CoA synthetase bubblegum family member 2	Standard	208	222	231	226	176	182	202	188	162	188	191	175	173	150	174	162	157	148	232	233	226	257	239	216	200	243	238	236	5	44	26	43	47	27	88	38	55	6	45	20	13	23	26	35	14
161	[ACSF2]	80221	acyl-CoA synthetase family member 2	Standard	65	73	69	87	71	80	60	60	47	78	62	75	73	65	68	60	59	59	92	96	94	115	117	93	120	101	79	94	2	20	11	28	21	14	39	23	27	1	24	13	7	12	15	10	9
162	[ACSF3]	197322	acyl-CoA synthetase family member 3	Standard	143	139	128	122	143	166	146	138	140	124	141	142	127	122	138	133	124	115	136	151	127	173	136	133	134	144	139	153	7	37	21	44	46	35	97	40	65	6	52	24	14	30	28	38	16
163	[ACSL3]	2181	acyl-CoA synthetase long-chain family member 3	Standard	46	52	0	0	0	0	48	0	0	57	62	0	0	0	0	0	0	0	0	52	0	0	0	0	0	0	0	0	3	15	0	0	0	0	27	0	0	2	24	0	0	0	0	0	0
164	[ACSL3]	2181	acyl-CoA synthetase long-chain family member 3	Standard	148	133	114	144	115	122	118	105	85	111	121	114	104	99	96	90	95	95	150	139	139	164	147	142	144	147	150	163	7	34	20	31	38	24	64	26	31	4	39	11	10	16	18	22	10
165	[ACSL5]	51703	acyl-CoA synthetase long-chain family member 5	Standard	240	246	257	231	241	231	230	289	231	240	306	280	318	287	264	247	233	216	266	197	269	228	305	281	272	319	313	329	9	35	18	41	39	32	84	50	58	9	43	31	27	36	39	42	21
166	[ACSL6]	23305	acyl-CoA synthetase long-chain family member 6	Standard	45	54	51	48	52	55	52	38	39	62	65	61	57	50	54	53	52	47	62	61	63	76	57	74	73	75	51	69	2	19	8	17	21	14	29	17	20	3	25	8	11	9	13	15	7
167	[ACSM1]	116285	acyl-CoA synthetase medium-chain family member 1	Standard	56	55	72	51	50	0	45	46	0	55	50	53	0	40	45	44	0	43	0	60	0	92	71	65	60	56	48	50	0	22	14	17	29	0	38	19	0	2	33	12	0	12	13	17	0
168	[ACSM2A]	123876	acyl-CoA synthetase medium-chain family member 2A	Standard	268	261	252	206	241	313	272	280	250	217	279	284	280	254	264	228	259	270	262	240	355	329	326	344	337	291	308	370	8	39	30	49	48	45	93	59	68	8	55	41	29	38	47	49	37
169	[ACSM6]	142827	acyl-CoA synthetase medium-chain family member 6	Standard	196	256	229	246	203	199	223	235	215	201	196	232	227	186	238	191	180	220	316	296	298	295	298	275	289	302	313	354	7	59	29	53	64	33	97	62	65	11	56	44	31	37	43	50	31
170	[ACSS1]	84532	acyl-CoA synthetase short-chain family member 1	Standard	62	79	69	62	0	57	67	58	0	54	60	75	58	65	76	68	61	64	71	76	62	85	86	85	67	82	76	85	0	19	10	19	0	11	28	20	0	4	23	10	2	7	6	9	8
171	[ACSS1]	84532	acyl-CoA synthetase short-chain family member 1	Standard	186	226	156	194	155	165	146	206	171	163	202	165	188	166	185	158	162	197	158	205	253	226	227	147	231	236	213	271	6	44	19	39	39	26	76	41	54	7	45	26	16	24	30	33	24
172	[ACSS2]	55902	acyl-CoA synthetase short-chain family member 2	Standard	102	107	108	129	87	85	99	82	63	112	93	97	99	93	91	87	75	84	110	106	103	147	143	135	137	149	100	96	2	26	15	26	26	16	48	22	30	3	22	12	5	12	12	18	8
173	[ACTA1]	58	actin, alpha 1, skeletal muscle	Standard	209	197	197	170	175	220	177	204	168	184	182	219	192	187	185	192	180	171	226	252	268	248	261	229	239	228	259	281	5	81	39	90	97	72	146	98	107	5	90	46	21	44	49	75	32
174	[ACTA2]	59	actin, alpha 2, smooth muscle, aorta	Standard	205	255	266	180	361	269	288	313	244	293	287	327	307	279	282	290	252	323	223	286	302	263	285	263	305	245	267	313	13	74	33	58	70	49	116	72	94	11	73	49	37	45	52	63	38
175	[ACTA2]	59	actin, alpha 2, smooth muscle, aorta	Standard	154	152	161	171	126	139	142	129	97	159	154	163	170	145	170	120	136	119	125	129	175	170	137	173	141	141	138	171	4	40	17	50	44	28	78	31	50	6	50	24	15	26	32	32	20
176	[ACTB]	60	actin beta	Standard	243	293	344	360	280	274	301	262	240	235	247	287	250	228	255	260	245	274	256	265	274	299	327	322	339	296	288	293	11	72	41	86	74	49	114	73	77	9	64	47	30	48	48	62	34
177	[ACTB]	60	actin beta	Standard	126	112	94	111	150	149	128	103	117	123	161	182	116	135	136	141	109	139	130	135	147	131	161	153	149	181	131	174	3	36	16	38	56	36	86	39	56	2	62	23	12	30	29	41	22
178	[ACTBL2]	345651	actin, beta like 2	Standard	142	178	164	146	130	125	138	132	117	137	151	153	158	135	140	143	127	114	93	98	73	120	108	116	87	113	117	132	3	39	23	43	47	29	79	43	49	5	44	12	17	22	28	38	25
179	[ACTC1]	70	actin, alpha, cardiac muscle 1	Standard	237	267	288	253	282	253	257	232	197	285	260	318	272	225	239	258	247	258	303	310	356	354	392	365	332	349	343	344	10	73	42	68	80	48	115	62	80	15	75	57	38	39	55	67	37
180	[ACTG1]	71	actin gamma 1	Standard	201	213	270	232	229	221	205	218	197	216	229	272	252	201	226	255	182	196	247	244	284	301	332	324	299	267	316	286	6	64	36	70	77	46	105	65	75	9	82	55	31	47	49	59	33
181	[ACTG2]	72	actin, gamma 2, smooth muscle, enteric	Standard	175	178	211	207	180	180	191	212	186	187	210	204	212	182	225	170	179	158	188	218	184	227	218	194	202	222	206	222	1	47	28	63	48	33	86	46	65	8	62	36	22	33	42	56	25
182	[ACTL10]	170487	actin like 10	Standard	246	303	294	291	292	282	254	274	234	265	280	343	292	268	265	265	241	280	255	300	350	320	315	300	309	312	331	366	8	59	39	64	58	47	105	66	72	12	48	40	26	36	44	49	36
183	[ACTL6A]	86	actin like 6A	Standard	203	205	209	206	188	193	211	205	150	202	187	189	191	175	160	174	182	199	221	253	189	218	221	197	228	227	221	224	7	44	16	48	47	31	75	41	64	6	49	35	20	34	32	36	22
184	[ACTL6A]	86	actin like 6A	Standard	231	247	248	249	273	286	260	239	217	191	214	214	203	232	220	198	186	222	215	237	235	237	232	199	178	216	195	239	11	65	31	58	69	37	119	65	82	7	64	44	20	39	40	43	32
185	[ACTL6A]	86	actin like 6A	Standard	64	76	85	72	69	72	66	64	30	57	71	79	74	66	83	55	60	71	0	58	0	67	71	70	0	71	66	0	0	20	10	12	16	15	30	14	16	1	19	7	9	7	16	13	9
186	[ACTL6B]	51412	actin like 6B	Standard	233	279	269	204	224	195	218	233	228	194	209	229	205	217	254	184	206	230	241	266	242	276	220	216	317	282	284	258	5	44	33	51	54	38	85	56	64	7	56	40	23	32	42	46	33
187	[ACTL7A]	10881	actin like 7A	Standard	356	345	302	275	370	311	318	317	254	268	299	287	278	298	319	245	274	335	311	293	374	338	356	371	354	340	316	383	12	97	35	63	74	44	105	79	74	8	60	43	28	51	59	62	42
188	[ACTL7B]	10880	actin like 7B	Standard	168	187	176	199	149	166	163	171	142	143	148	160	143	149	162	159	135	123	180	156	153	166	156	166	234	208	190	145	3	39	20	40	47	30	68	45	39	6	37	15	16	22	23	31	19
189	[ACTL8]	81569	actin like 8	Standard	279	291	243	288	331	280	273	344	254	217	287	294	288	274	227	260	265	315	166	192	216	224	234	189	223	244	207	227	12	67	36	59	86	48	128	79	87	10	70	49	32	44	46	63	33
190	[ACTL8]	81569	actin like 8	Standard	120	107	112	119	113	102	130	105	102	107	127	125	115	116	110	100	95	98	121	137	113	126	150	124	133	130	124	105	3	33	17	36	37	29	72	28	47	2	45	23	10	22	24	28	18
191	[ACTL8]	81569	actin like 8	Standard	124	138	178	171	194	183	178	181	150	169	214	218	221	202	168	166	166	171	249	272	285	261	254	233	262	241	231	265	3	51	23	50	56	36	88	41	66	5	64	29	20	38	45	46	26
192	[ACTL9]	284382	actin like 9	Standard	265	258	235	240	246	252	250	242	186	261	253	270	235	219	244	209	226	232	325	307	298	354	327	302	299	294	299	319	8	51	22	48	43	35	94	52	56	7	57	37	18	31	36	45	24
193	[ACTN1]	87	actinin alpha 1	Standard	0	41	50	40	0	42	38	0	0	46	48	0	48	35	40	42	39	0	0	31	0	63	65	52	59	66	54	0	0	18	15	22	0	15	43	0	0	2	33	0	5	14	14	15	8
194	[ACTN2]	88	actinin alpha 2	Standard	85	90	114	79	76	94	81	79	74	61	79	95	79	89	75	84	71	90	63	42	0	67	51	73	93	74	57	78	2	41	16	36	32	24	54	33	43	1	38	17	9	20	17	25	15
195	[ACTN3]	89	actinin alpha 3 (gene/pseudogene)	Standard	95	97	117	80	98	106	94	114	69	112	102	132	101	110	118	104	114	146	99	100	148	128	161	126	148	135	139	141	5	41	16	27	24	30	61	33	38	6	40	16	10	25	25	28	19
196	[ACTN4]	81	actinin alpha 4	Standard	37	0	0	0	0	0	39	0	0	0	0	0	0	0	0	0	0	0	0	37	0	0	0	69	0	0	0	0	1	0	0	0	0	0	25	0	0	0	0	0	0	0	0	0	0
197	[ACTR10]	55860	actin-related protein 10 homolog	Standard	127	139	146	111	151	130	143	153	107	129	122	130	115	114	96	104	113	124	118	122	106	132	126	135	100	101	110	108	4	37	19	28	36	26	64	36	50	2	48	19	9	18	21	21	15
198	[ACTR1A]	10121	ARP1 actin-related protein 1 homolog A, centractin alpha	Standard	235	284	270	253	321	264	262	273	236	234	248	285	276	192	233	205	251	288	226	229	249	348	276	249	239	248	215	277	10	71	45	77	78	48	128	63	83	9	78	49	30	40	49	52	35
199	[ACTR1B]	10120	ARP1 actin-related protein 1 homolog B, centractin beta	Standard	239	304	308	250	291	258	248	252	250	229	247	248	227	207	207	212	183	225	313	338	385	434	385	362	455	437	434	375	7	70	46	73	78	47	121	70	75	9	72	35	24	37	48	56	32
200	[ACTR2]	10097	ARP2 actin related protein 2 homolog	Standard	250	269	240	232	299	264	275	279	241	210	287	284	239	225	257	268	201	275	348	321	350	335	345	311	284	308	292	331	9	71	28	60	71	42	106	68	93	10	98	46	31	40	47	55	34
201	[ACTR3]	10096	ARP3 actin related protein 3 homolog	Standard	165	199	206	204	185	166	154	164	130	174	181	156	198	161	155	165	150	165	147	143	199	185	171	163	186	195	170	187	5	55	31	64	70	48	107	60	75	5	59	28	18	31	38	46	29
202	[ACTR3]	10096	ARP3 actin related protein 3 homolog	Standard	98	80	90	114	115	102	104	96	98	83	99	93	91	105	102	98	69	96	114	109	112	128	146	116	108	113	82	100	6	37	14	44	43	30	66	33	50	3	47	18	13	25	23	37	10
203	[ACTR3B]	57180	ARP3 actin related protein 3 homolog B	Standard	166	193	165	147	179	156	175	164	142	131	136	174	163	138	142	130	152	139	161	157	171	217	167	196	134	140	206	176	2	55	31	45	56	31	96	54	71	4	53	22	17	31	30	33	22
204	[ACTR5]	79913	ARP5 actin-related protein 5 homolog	Standard	185	0	192	173	176	166	185	187	155	128	152	171	175	126	146	134	171	163	163	163	187	198	187	192	170	169	171	203	3	0	22	52	47	29	83	45	53	2	50	24	16	23	31	39	21
205	[ACTR6]	64431	ARP6 actin-related protein 6 homolog	Standard	118	136	150	137	119	149	144	141	121	86	99	95	95	124	98	117	93	112	113	109	94	131	135	104	117	95	98	160	3	50	23	58	53	31	75	48	59	2	53	21	12	26	29	36	16
206	[ACTR8]	93973	ARP8 actin-related protein 8 homolog	Standard	140	141	119	137	124	128	181	135	111	152	151	177	141	130	155	131	107	133	161	175	171	171	192	192	168	180	182	177	2	35	17	32	32	23	69	35	38	3	42	18	13	19	22	27	13
207	[ACTRT1]	139741	actin related protein T1	Standard	109	133	124	164	130	109	132	108	98	112	102	127	115	119	122	122	118	100	117	156	131	142	162	149	143	122	141	112	4	46	21	39	40	34	75	42	48	4	45	24	14	29	28	35	13
208	[ACTRT2]	140625	actin related protein T2	Standard	91	95	126	99	110	94	132	131	105	137	123	111	97	99	98	128	122	106	170	204	159	165	174	196	175	157	180	212	4	44	21	40	42	26	81	48	57	4	48	20	11	23	28	37	18
209	[ACTRT3]	84517	actin related protein T3	Standard	158	164	161	149	157	173	157	164	118	167	172	175	171	165	163	155	139	149	195	197	190	212	218	195	228	215	207	223	3	52	25	51	53	40	99	52	67	5	62	32	20	36	37	46	21
210	[ACVR1]	90	activin A receptor type 1	Standard	175	190	230	238	190	164	210	211	191	159	148	179	181	181	195	190	145	131	164	181	222	222	278	268	270	221	210	216	4	41	28	46	40	30	68	32	52	4	37	23	17	20	24	33	19
211	[ACVR1B]	91	activin A receptor type 1B	Standard	290	295	297	287	329	330	290	306	302	252	268	266	197	211	271	230	235	338	223	222	185	238	225	189	215	242	253	278	13	52	38	59	63	37	99	55	68	11	51	43	24	41	45	54	37
212	[ACVR1C]	130399	activin A receptor type 1C	Standard	65	85	98	78	84	90	96	94	63	74	98	91	102	72	94	77	91	90	105	109	114	141	123	130	103	114	107	109	2	24	13	28	22	22	56	24	39	2	34	15	10	18	17	21	13
213	[ACVR2A]	92	activin A receptor type 2A	Standard	235	226	163	178	224	217	268	291	232	188	180	286	182	170	229	238	184	191	172	174	136	158	185	158	185	187	164	184	6	46	23	44	56	32	87	58	55	9	49	30	16	27	36	46	28
214	[ACVR2B]	93	activin A receptor type 2B	Standard	211	218	201	261	198	185	216	193	137	186	170	184	184	150	216	188	199	227	197	253	350	262	281	226	317	223	215	290	6	138	21	46	43	30	69	35	64	6	42	33	19	26	35	36	25
215	[ACVRL1]	94	activin A receptor like type 1	Standard	169	181	180	194	168	198	210	215	198	205	189	200	202	220	185	165	176	162	112	143	110	116	132	119	164	129	159	179	7	48	18	41	40	31	79	47	54	6	39	30	17	25	30	34	25
216	[ACY1]	95	aminoacylase 1	Standard	268	292	240	255	283	282	249	210	220	232	258	262	251	243	244	203	228	301	278	296	414	313	330	310	298	300	298	333	7	83	36	68	87	44	140	83	104	11	84	58	36	50	56	60	44
217	[ACY3]	91703	aminoacylase 3	Standard	59	64	55	67	59	60	67	46	0	86	70	80	74	54	84	61	70	51	108	92	0	92	91	95	62	86	53	0	2	28	13	24	28	22	52	18	0	2	34	13	7	11	18	22	9
218	[ACYP1]	97	acylphosphatase 1	Standard	179	171	189	188	190	201	163	201	123	159	163	177	180	146	193	137	154	145	173	157	172	177	196	204	191	221	183	201	6	36	26	42	45	31	83	44	45	5	43	20	10	28	32	28	19
219	[ACYP2]	98	acylphosphatase 2	Standard	159	194	200	171	183	157	163	172	105	155	159	166	160	149	168	158	155	159	167	188	209	190	212	205	182	145	180	190	6	46	25	48	51	34	85	39	48	7	50	24	15	30	32	38	18
220	[ADA]	100	adenosine deaminase	Standard	228	229	248	232	261	267	238	231	222	186	203	233	227	203	219	208	182	222	172	173	198	170	177	174	171	180	191	170	5	59	27	56	60	47	88	62	87	6	55	39	138	45	44	46	34
221	[ADAD1]	132612	adenosine deaminase domain containing 1	Standard	152	167	224	229	202	175	199	218	133	131	124	138	150	128	157	146	117	132	160	163	211	185	190	169	199	162	155	150	9	43	23	51	45	28	83	45	59	4	39	16	14	23	24	31	17
222	[ADAD2]	161931	adenosine deaminase domain containing 2	Standard	118	110	111	154	101	114	123	81	88	121	109	110	105	91	104	91	96	102	117	121	121	144	131	137	120	134	109	136	5	29	14	34	27	23	54	28	34	1	35	12	6	17	17	18	14
223	[ADAL]	161823	adenosine deaminase like	Standard	145	137	160	166	209	163	147	182	155	158	161	189	192	150	135	135	144	151	238	236	200	214	216	188	224	173	196	244	7	57	27	60	73	40	107	60	91	5	80	32	22	40	45	61	31
224	[ADAM12]	8038	ADAM metallopeptidase domain 12	Standard	214	215	297	214	255	219	202	289	213	218	253	240	248	250	286	253	248	249	169	141	134	203	183	105	140	193	174	182	9	52	33	53	49	35	86	56	59	9	58	45	22	34	39	52	33
225	[ADAM12]	8038	ADAM metallopeptidase domain 12	Standard	116	106	124	106	116	86	114	111	82	130	147	129	124	116	127	128	81	117	98	129	134	129	136	149	128	105	122	101	2	37	14	28	32	14	59	26	36	6	35	17	12	18	21	30	13
226	[ADAM12]	8038	ADAM metallopeptidase domain 12	Standard	123	161	125	156	169	173	115	154	159	143	162	171	180	153	164	153	149	174	186	193	171	220	219	197	221	226	226	218	3	51	17	41	32	30	71	40	48	8	41	26	18	25	29	28	22
227	[ADAM15]	8751	ADAM metallopeptidase domain 15	Standard	234	262	237	265	193	207	250	199	199	218	243	256	243	193	176	226	226	242	221	204	167	222	188	187	168	178	205	150	6	44	29	47	43	29	78	40	47	6	41	24	16	23	28	38	24
228	[ADAM15]	8751	ADAM metallopeptidase domain 15	Standard	45	0	0	0	0	0	40	48	0	0	0	0	0	0	0	65	0	0	64	43	0	66	77	63	0	0	55	0	1	0	0	0	0	0	29	16	0	0	0	0	0	0	0	12	0
229	[ADAM17]	6868	ADAM metallopeptidase domain 17	Standard	112	127	112	103	116	115	144	104	79	131	133	134	141	107	116	114	111	105	186	160	149	175	207	196	157	195	185	156	3	27	17	30	36	29	76	35	44	5	46	18	10	21	19	29	13
230	[ADAM18]	8749	ADAM metallopeptidase domain 18	Standard	160	168	211	193	130	104	145	120	101	134	121	134	144	110	140	132	108	121	178	172	164	200	199	197	221	208	191	202	5	31	20	41	29	15	59	26	39	5	41	19	11	18	25	26	14
231	[ADAM2]	2515	ADAM metallopeptidase domain 2	Standard	79	104	99	91	91	110	100	100	82	100	103	111	104	88	98	115	84	93	137	113	138	137	141	118	140	124	134	126	3	47	17	38	39	27	66	41	53	2	44	18	12	19	22	35	12
232	[ADAM2]	2515	ADAM metallopeptidase domain 2	Standard	113	144	156	153	109	111	108	124	89	105	114	115	101	97	104	98	117	112	86	111	115	141	124	115	127	132	108	129	3	44	23	33	35	24	72	37	48	5	40	17	10	21	20	28	15
233	[ADAM20]	8748	ADAM metallopeptidase domain 20	Standard	195	213	187	211	206	194	176	175	182	166	181	188	197	163	186	186	168	175	167	185	190	197	213	195	176	214	180	195	6	37	23	45	44	29	79	39	56	7	43	29	20	25	30	46	21
234	[ADAM22]	53616	ADAM metallopeptidase domain 22	Standard	223	207	298	297	232	181	191	186	170	220	216	227	205	224	212	198	227	240	100	93	116	152	126	137	141	139	133	111	5	39	27	37	44	29	73	39	43	6	44	28	17	27	31	34	20
235	[ADAM23]	8745	ADAM metallopeptidase domain 23	Standard	81	82	116	87	109	86	82	87	55	97	100	99	115	102	81	88	64	86	99	83	120	108	145	111	109	118	104	109	2	24	9	24	24	12	38	22	37	2	30	13	5	15	12	16	10
236	[ADAM29]	11086	ADAM metallopeptidase domain 29	Standard	95	94	93	86	84	93	86	94	64	104	113	84	85	69	90	80	81	87	80	67	0	95	89	67	80	95	64	71	3	30	8	27	23	27	57	31	38	8	39	15	8	11	17	25	11
237	[ADAM29]	11086	ADAM metallopeptidase domain 29	Standard	135	145	107	108	95	122	123	103	86	111	97	120	112	101	95	111	102	102	117	127	118	142	111	124	108	125	106	128	6	28	12	31	33	24	50	26	33	3	32	16	7	13	16	18	12
238	[ADAM30]	11085	ADAM metallopeptidase domain 30	Standard	105	121	152	131	160	140	170	160	105	122	178	184	127	105	105	118	117	110	186	114	157	150	178	160	135	145	177	156	4	26	20	35	38	23	69	26	36	2	44	17	13	23	23	25	14
239	[ADAM32]	203102	ADAM metallopeptidase domain 32	Standard	164	176	145	185	175	148	153	138	118	144	133	125	134	128	122	121	132	128	125	149	128	159	131	168	138	146	134	134	2	41	17	40	41	23	75	33	49	2	37	14	9	17	19	25	14
240	[ADAM5]	255926	ADAM metallopeptidase domain 5 (pseudogene)	Standard	222	254	249	232	257	231	213	243	210	188	211	245	229	202	217	203	212	238	269	259	287	276	300	301	287	301	300	319	8	63	30	70	64	45	108	71	71	7	66	49	19	41	42	50	36
241	[ADAM7]	8756	ADAM metallopeptidase domain 7	Standard	202	180	180	180	158	134	195	171	122	153	167	181	151	162	130	146	122	141	179	166	178	172	196	211	183	192	194	190	5	33	24	28	41	18	67	31	43	2	40	19	12	26	23	39	16
242	[ADAM8]	101	ADAM metallopeptidase domain 8	Standard	82	79	91	102	94	77	86	103	92	147	118	100	94	79	113	101	82	86	126	158	156	167	157	194	147	179	177	186	2	32	15	29	33	21	52	24	38	4	35	15	12	15	19	21	9
243	[ADAMDEC1]	27299	ADAM like decysin 1	Standard	71	81	87	81	85	65	73	72	41	80	93	89	94	88	64	60	71	69	103	110	130	107	134	132	135	126	115	110	4	28	8	18	26	16	44	21	36	4	27	10	5	9	14	20	9
244	[ADAMTS15]	170689	ADAM metallopeptidase with thrombospondin type 1 motif 15	Standard	94	91	84	92	82	77	86	90	58	87	81	92	86	81	89	86	83	80	82	87	88	104	116	115	97	102	102	74	1	28	11	24	26	21	45	27	34	3	34	11	8	15	19	24	12
245	[ADAMTS17]	170691	ADAM metallopeptidase with thrombospondin type 1 motif 17	Standard	158	157	192	179	187	167	177	204	148	180	205	199	201	173	186	192	166	193	206	203	273	244	276	245	237	230	223	252	5	53	19	44	52	33	75	49	62	6	54	35	20	28	38	43	25
246	[ADAMTS18]	170692	ADAM metallopeptidase with thrombospondin type 1 motif 18	Standard	116	117	115	122	92	99	97	92	82	114	116	124	121	107	113	107	106	107	105	70	0	116	112	108	112	87	94	98	2	30	20	35	33	18	56	26	42	5	40	18	11	13	27	27	15
247	[ADAMTSL2]	9719	ADAMTS like 2	Standard	73	86	87	57	90	84	75	69	64	83	88	105	100	84	86	75	89	97	52	71	85	92	60	85	87	112	103	107	1	25	12	21	22	16	47	17	30	4	31	21	8	11	14	21	11
248	[ADAMTSL5]	339366	ADAMTS like 5	Standard	152	163	166	176	182	196	169	194	180	155	160	189	178	143	160	148	152	170	228	246	266	247	265	232	241	237	236	251	7	59	25	45	44	37	82	56	62	6	58	34	19	32	36	42	25
249	[ADAP1]	11033	ArfGAP with dual PH domains 1	Standard	302	342	372	287	437	418	380	361	349	316	324	428	390	349	310	297	311	372	420	418	574	470	474	424	507	480	475	505	17	84	42	84	103	72	169	94	109	13	82	61	42	55	62	74	51
250	[ADAP2]	55803	ArfGAP with dual PH domains 2	Standard	193	233	221	189	221	235	211	223	222	159	196	195	186	174	182	182	158	204	200	192	155	194	192	208	215	197	210	238	6	46	24	41	49	38	88	49	63	5	54	25	17	25	38	41	21
251	[ADAR]	103	adenosine deaminase, RNA specific	Standard	151	168	144	158	127	134	156	157	113	172	158	177	163	161	118	157	114	152	202	171	194	208	197	210	185	212	200	211	2	33	13	34	36	21	60	37	43	4	36	19	10	17	21	31	11
252	[ADARB1]	104	adenosine deaminase, RNA specific B1	Standard	122	151	134	123	139	109	114	128	108	120	121	133	121	100	112	108	114	116	129	129	141	180	158	139	158	136	149	171	5	36	16	26	29	20	51	21	32	2	27	14	9	12	14	26	14
253	[ADARB2]	105	adenosine deaminase, RNA specific B2 (inactive)	Standard	235	266	265	235	251	286	209	277	252	242	253	284	243	210	216	226	221	304	270	305	386	288	322	312	314	316	294	316	8	73	42	71	72	49	104	71	85	8	75	50	27	43	53	61	47
254	[ADAT1]	23536	adenosine deaminase, tRNA specific 1	Standard	104	104	155	105	178	143	133	149	135	110	174	170	152	159	147	161	123	161	140	155	209	164	164	179	180	163	173	171	2	35	16	32	38	27	68	48	53	4	54	33	16	28	28	36	19
255	[ADAT2]	134637	adenosine deaminase, tRNA specific 2	Standard	21	0	0	0	0	0	30	0	0	0	0	0	0	0	0	0	0	0	33	41	0	0	51	47	0	0	40	0	2	0	0	0	0	0	20	0	0	0	0	0	0	0	0	0	0
256	[ADAT3]	113179	adenosine deaminase, tRNA specific 3	Standard	133	160	115	180	137	146	149	134	131	111	118	137	125	103	113	106	107	120	77	107	95	114	114	98	103	68	100	99	3	41	17	40	40	27	62	38	42	2	34	22	9	21	27	26	16
257	[ADCK1]	57143	aarF domain containing kinase 1	Standard	221	238	183	202	169	195	206	171	145	189	192	200	165	179	164	181	203	208	100	119	123	138	158	124	153	140	153	149	9	59	30	57	45	38	94	48	62	5	55	32	16	33	33	45	34
258	[ADCK5]	203054	aarF domain containing kinase 5	Standard	91	100	99	98	93	96	102	82	67	107	111	113	110	91	88	80	80	100	143	137	138	168	171	150	141	131	115	131	0	30	13	30	33	22	66	34	44	3	36	17	10	20	19	20	12
259	[ADCY2]	108	adenylate cyclase 2	Standard	203	203	265	198	195	184	199	199	170	183	183	193	197	172	177	175	173	169	240	253	244	268	244	239	209	288	256	255	7	44	27	43	50	30	90	34	55	5	47	28	16	29	36	41	18
260	[ADCY4]	196883	adenylate cyclase 4	Standard	244	236	205	228	210	224	261	183	165	197	234	233	238	196	186	187	181	218	182	188	163	169	205	212	163	162	180	192	7	41	20	42	36	28	83	42	52	8	41	18	22	26	29	37	22
261	[ADCY5]	111	adenylate cyclase 5	Standard	73	78	101	74	76	73	62	67	53	77	74	72	60	63	67	60	68	60	75	70	87	87	91	78	79	78	67	86	2	26	11	24	24	23	44	20	22	0	26	11	3	14	19	19	9
262	[ADCY6]	112	adenylate cyclase 6	Standard	79	78	100	106	91	75	102	83	56	86	75	75	79	71	81	89	83	67	88	81	79	76	73	88	0	0	68	0	1	21	13	23	22	12	56	20	27	3	25	9	5	9	17	18	10
263	[ADCY8]	114	adenylate cyclase 8	Standard	144	118	136	123	70	122	146	72	63	83	140	147	120	120	102	99	115	101	100	109	103	153	126	124	117	167	161	142	0	32	15	28	25	20	60	19	27	3	34	17	6	15	16	25	13
264	[ADCYAP1]	116	adenylate cyclase activating polypeptide 1	Standard	253	217	252	214	254	264	205	248	225	196	251	254	252	222	225	230	200	279	204	234	278	275	281	241	282	241	203	272	12	64	38	68	71	44	108	67	86	7	69	51	34	50	55	64	35
265	[ADD1]	118	adducin 1	Standard	71	82	78	65	81	67	75	67	54	85	87	84	75	62	72	58	73	79	96	127	83	118	85	104	88	92	91	97	3	23	11	15	20	18	37	16	23	3	35	13	4	14	15	21	10
266	[ADD2]	119	adducin 2	Standard	81	90	74	82	90	90	93	87	55	79	88	80	74	62	48	70	70	74	85	99	103	101	99	96	77	73	78	75	1	20	13	22	20	16	59	20	20	3	27	8	4	12	9	13	16
267	[ADD3]	120	adducin 3	Standard	129	134	162	146	132	125	132	130	125	147	103	115	86	98	116	131	101	105	145	135	133	176	187	160	188	154	168	151	5	35	20	34	29	26	61	35	38	7	24	17	4	16	21	34	14
268	[ADGRA1]	84435	adhesion G protein-coupled receptor A1	Standard	98	92	85	111	84	84	121	102	68	101	100	82	84	94	91	83	91	80	128	132	80	125	138	122	95	93	89	93	3	23	9	21	26	14	46	28	35	3	39	10	7	14	19	22	11
269	[ADGRA2]	25960	adhesion G protein-coupled receptor A2	Standard	243	218	247	239	347	256	208	314	282	196	248	240	280	235	278	259	260	268	287	323	335	305	283	273	282	301	275	389	7	65	38	58	73	42	95	79	89	5	71	38	34	43	49	61	38
270	[ADGRA3]	166647	adhesion G protein-coupled receptor A3	Standard	111	95	86	74	79	90	80	84	71	95	108	130	104	99	78	86	92	112	65	69	0	77	73	70	56	70	65	71	4	36	13	22	33	26	52	24	33	5	35	18	12	15	15	23	15
271	[ADGRB3]	577	adhesion G protein-coupled receptor B3	Standard	311	293	303	263	286	299	317	304	266	306	364	331	311	297	293	282	272	300	287	329	320	306	297	296	326	345	347	340	9	33	21	35	36	28	73	46	53	10	61	32	20	21	27	35	22
272	[ADGRD1]	283383	adhesion G protein-coupled receptor D1	Standard	166	186	214	194	216	216	227	204	196	193	198	194	216	176	173	138	145	146	277	256	266	260	257	264	292	247	249	273	10	45	20	50	46	35	85	40	65	9	49	35	16	26	36	39	22
273	[ADGRE1]	2015	adhesion G protein-coupled receptor E1	Standard	118	107	148	134	101	101	128	114	83	99	100	114	105	104	119	89	79	85	135	108	110	136	138	148	114	135	106	102	2	31	17	26	34	25	63	31	32	4	29	16	11	15	20	19	10
274	[ADGRE2]	30817	adhesion G protein-coupled receptor E2	Standard	118	90	140	121	85	93	106	89	76	117	108	101	101	104	95	96	79	55	104	102	74	113	96	114	104	92	95	107	2	22	13	27	25	17	50	22	31	4	34	9	7	15	15	18	14
275	[ADGRE3]	84658	adhesion G protein-coupled receptor E3	Standard	104	115	102	115	123	119	92	102	93	119	153	169	126	107	118	128	108	105	92	102	101	129	119	123	108	130	119	152	2	44	14	38	43	24	61	34	44	6	46	25	11	22	25	30	24
276	[ADGRE5]	976	adhesion G protein-coupled receptor E5	Standard	158	200	188	146	145	152	157	158	141	174	142	166	145	143	138	129	119	149	173	127	150	172	156	134	129	169	119	155	5	31	26	31	32	30	60	36	36	5	36	25	15	22	24	33	14
277	[ADGRF1]	266977	adhesion G protein-coupled receptor F1	Standard	73	96	85	84	69	47	65	61	0	82	92	103	101	99	93	76	89	84	132	145	119	98	132	120	91	121	89	94	1	30	18	23	21	19	38	15	0	1	37	19	6	18	18	23	14
278	[ADGRF4]	221393	adhesion G protein-coupled receptor F4	Standard	84	103	92	105	99	93	117	101	94	99	103	102	90	76	97	77	96	83	128	121	102	126	141	137	107	101	122	130	5	34	11	27	30	22	53	34	41	1	42	19	10	13	19	20	17
279	[ADGRF5]	221395	adhesion G protein-coupled receptor F5	Standard	175	187	152	144	140	168	166	159	174	159	182	196	200	158	180	172	160	170	235	202	210	183	197	165	213	201	171	208	6	41	21	36	42	28	69	45	53	4	49	23	14	26	32	39	19
280	[ADGRG1]	9289	adhesion G protein-coupled receptor G1	Standard	162	138	186	182	121	131	147	113	120	139	125	134	152	119	121	124	113	125	146	122	103	124	118	110	115	111	114	118	3	39	20	41	33	24	68	29	39	5	37	18	16	22	25	37	13
281	[ADGRG1]	9289	adhesion G protein-coupled receptor G1	Standard	156	186	204	207	184	163	168	161	128	166	165	151	151	146	168	156	117	147	177	198	185	201	206	203	189	197	211	233	6	47	24	47	43	28	63	43	47	7	46	25	19	28	33	37	21
282	[ADGRG2]	10149	adhesion G protein-coupled receptor G2	Standard	97	106	90	107	71	75	100	67	75	105	103	105	100	81	87	96	83	77	85	84	62	108	86	95	74	103	67	82	1	25	9	23	25	13	37	18	33	4	31	13	6	15	15	23	12
283	[ADGRG5]	221188	adhesion G protein-coupled receptor G5	Standard	104	125	149	143	130	121	140	114	80	147	121	149	148	128	139	127	98	92	150	172	127	115	154	178	206	150	153	146	4	31	22	32	29	18	52	28	36	1	34	21	13	20	20	25	9
284	[ADGRG6]	57211	adhesion G protein-coupled receptor G6	Standard	68	74	85	78	0	66	61	69	50	80	73	97	83	81	90	90	75	68	92	91	74	108	130	95	83	102	83	90	4	23	11	20	0	13	39	20	24	2	31	13	10	14	13	15	9
285	[ADGRG6]	57211	adhesion G protein-coupled receptor G6	Standard	33	27	0	0	44	42	40	39	0	39	46	0	0	35	42	25	42	40	28	0	0	0	0	36	36	0	29	0	0	10	0	0	13	6	22	14	0	3	22	0	0	8	6	5	12
286	[ADGRG7]	84873	adhesion G protein-coupled receptor G7	Standard	113	120	175	150	113	117	128	115	118	130	149	137	124	128	114	98	123	89	167	168	174	207	167	152	145	162	143	158	4	27	25	35	33	28	62	28	48	4	43	20	10	20	20	30	14
287	[ADGRL4]	64123	adhesion G protein-coupled receptor L4	Standard	75	74	67	66	70	67	68	67	0	70	62	90	82	81	79	70	75	64	82	88	81	94	99	90	96	97	80	79	3	27	13	23	32	16	36	21	0	2	34	17	8	16	14	25	7
288	[ADH1B]	125	alcohol dehydrogenase 1B (class I), beta polypeptide	Standard	157	134	157	109	120	140	148	121	124	144	130	162	148	135	124	141	100	104	176	178	140	168	164	180	174	206	166	205	1	32	20	26	35	22	56	31	39	5	29	20	11	17	21	23	11
289	[ADH1C]	126	alcohol dehydrogenase 1C (class I), gamma polypeptide	Standard	127	159	224	169	108	98	106	95	90	113	125	130	136	121	130	100	111	96	151	127	105	155	157	133	141	158	91	140	4	41	25	34	29	20	52	29	33	6	34	21	8	18	24	15	13
290	[ADH4]	127	alcohol dehydrogenase 4 (class II), pi polypeptide	Standard	256	259	334	310	248	223	223	246	227	199	187	238	232	202	220	200	207	211	225	206	231	217	248	217	247	201	169	254	12	54	36	59	48	38	83	58	59	8	49	38	26	28	34	50	30
291	[ADH5]	128	alcohol dehydrogenase 5 (class III), chi polypeptide	Standard	172	180	201	222	154	141	180	155	112	160	157	172	155	145	167	145	124	136	180	200	199	215	213	243	230	209	211	216	6	40	19	47	41	22	81	33	46	7	39	24	15	21	31	38	19
292	[ADH6]	130	alcohol dehydrogenase 6 (class V)	Standard	174	194	226	207	188	201	208	215	185	136	165	178	186	153	178	119	152	181	176	174	176	187	164	177	177	156	177	199	1	45	28	44	41	34	89	47	49	1	57	27	17	23	42	33	20
293	[ADH7]	131	alcohol dehydrogenase 7 (class IV), mu or sigma polypeptide	Standard	181	226	192	184	186	201	218	174	128	220	207	218	221	208	215	160	196	201	295	259	239	276	306	258	244	200	269	286	5	46	21	43	49	36	97	44	61	4	46	35	23	36	36	45	27
294	[ADHFE1]	137872	alcohol dehydrogenase, iron containing 1	Standard	203	227	229	244	219	263	218	208	218	216	212	230	192	156	160	184	207	218	185	160	220	239	228	213	207	206	204	246	7	50	29	56	51	42	94	46	64	7	50	33	21	31	32	44	29
295	[ADI1]	55256	acireductone dioxygenase 1	Standard	265	293	333	299	325	283	273	327	291	214	224	273	223	250	267	278	214	252	220	216	259	210	213	265	256	247	240	214	11	76	41	82	76	53	113	78	72	7	77	52	27	43	51	67	41
296	[ADIG]	149685	adipogenin	Standard	103	108	151	100	123	122	102	101	101	103	98	120	121	100	95	80	96	100	92	66	95	100	78	93	92	85	67	95	4	35	13	29	33	20	56	29	37	3	34	23	13	21	24	26	15
297	[ADIPOQ]	9370	adiponectin, C1Q and collagen domain containing	Standard	169	200	192	148	179	176	165	187	146	208	238	245	235	164	163	161	163	191	202	195	241	236	217	223	213	236	210	235	5	44	23	41	49	33	84	42	61	9	58	43	24	32	33	39	22
298	[ADIPOR1]	51094	adiponectin receptor 1	Standard	200	224	240	233	165	173	214	201	180	202	207	214	235	208	167	167	178	177	263	233	224	198	210	214	205	185	209	260	5	30	24	43	35	26	69	34	37	8	37	28	20	20	25	33	21
299	[ADIPOR2]	79602	adiponectin receptor 2	Standard	75	87	73	68	58	0	71	75	59	80	87	73	71	79	77	74	73	68	70	64	52	64	81	83	83	84	74	69	1	20	11	16	23	0	38	19	31	4	24	8	7	10	13	11	6
300	[ADIRF]	10974	adipogenesis regulatory factor	Standard	62	74	78	64	0	61	69	65	0	63	76	0	63	55	57	0	73	0	86	66	0	90	102	87	66	96	81	75	2	12	7	6	0	8	22	16	0	2	18	0	4	7	10	0	7
301	[ADM]	133	adrenomedullin	Standard	77	73	79	81	80	95	103	66	57	65	71	76	72	61	74	57	63	68	49	68	71	80	97	101	63	83	82	74	2	24	11	23	32	22	56	27	40	4	33	14	5	12	17	19	12
302	[ADM]	133	adrenomedullin	Standard	101	130	173	141	213	170	175	183	130	161	197	191	162	134	171	156	122	163	187	184	244	211	235	204	228	218	206	232	2	53	22	45	50	30	89	53	59	3	60	33	23	34	44	45	39
303	[ADM2]	79924	adrenomedullin 2	Standard	237	291	291	250	265	290	232	255	236	213	221	271	267	216	228	218	218	243	220	220	236	165	225	241	223	242	250	267	5	68	37	60	72	42	104	69	73	6	62	46	31	41	50	55	44
304	[ADM5]	199800	adrenomedullin 5 (putative)	Standard	98	117	114	152	132	124	125	132	99	110	139	136	128	93	108	101	91	90	69	66	91	91	100	109	97	106	103	117	2	32	17	38	32	24	63	34	44	3	40	17	11	20	19	22	11
305	[ADNP]	23394	activity dependent neuroprotector homeobox	Standard	85	97	132	83	122	103	119	131	101	97	81	99	108	81	98	88	95	101	138	161	158	142	154	145	152	131	111	140	3	36	14	27	32	19	56	38	43	7	34	18	14	19	21	21	13
306	[ADNP2]	22850	ADNP homeobox 2	Standard	202	176	158	179	204	221	207	213	194	161	149	160	141	148	165	143	182	207	177	170	200	201	167	181	175	190	183	179	9	54	25	46	47	40	101	60	64	6	47	23	12	24	35	35	24
307	[ADO]	84890	2-aminoethanethiol dioxygenase	Standard	116	143	178	142	152	118	102	101	76	100	123	153	131	104	104	125	105	119	123	130	139	169	142	137	132	134	109	105	4	35	23	36	39	24	61	29	40	3	32	19	12	19	23	30	16
308	[ADORA1]	134	adenosine A1 receptor	Standard	140	145	187	155	143	177	202	180	93	217	195	223	241	169	166	169	161	141	201	267	188	199	235	210	224	195	203	220	8	35	18	39	38	31	66	33	40	7	40	28	16	26	22	30	15
309	[ADORA1]	134	adenosine A1 receptor	Standard	141	157	148	157	175	136	151	146	111	142	168	155	163	137	123	132	126	125	83	86	95	108	91	99	126	125	113	127	2	35	13	34	34	25	64	27	37	5	41	19	9	17	22	27	14
310	[ADORA2A]	135	adenosine A2a receptor	Standard	138	155	201	174	128	119	124	98	98	113	118	129	130	115	116	118	103	113	154	143	134	176	197	274	182	192	161	143	4	35	18	36	37	19	57	29	37	5	33	14	12	18	22	21	13
311	[ADORA2A-AS1]	646023	ADORA2A antisense RNA 1	Standard	158	161	202	202	157	162	198	175	149	138	178	173	169	141	145	140	141	135	189	178	169	196	204	228	186	242	200	170	3	39	21	40	39	27	75	44	48	4	32	22	14	20	28	31	16
312	[ADORA2B]	136	adenosine A2b receptor	Standard	53	36	0	61	54	61	66	53	0	52	54	0	0	0	48	62	37	0	0	48	0	0	0	0	0	0	45	0	1	18	0	15	21	15	36	21	0	0	32	0	0	0	10	15	10
313	[ADORA3]	140	adenosine A3 receptor	Standard	88	89	90	53	96	109	100	115	95	75	89	114	84	84	68	64	78	81	60	82	90	83	76	79	83	86	80	0	4	32	14	22	27	20	65	33	47	2	43	18	5	19	15	25	16
314	[ADPGK]	83440	ADP dependent glucokinase	Standard	344	379	296	303	356	283	269	342	294	310	375	355	298	284	289	266	289	304	385	379	453	426	418	428	434	431	433	394	11	65	44	76	73	46	115	77	83	12	80	45	32	42	51	61	34
315	[ADPRH]	141	ADP-ribosylarginine hydrolase	Standard	169	191	190	234	157	191	179	174	151	183	180	163	160	150	158	140	143	156	209	206	196	237	277	244	239	225	235	191	7	43	24	51	44	30	81	43	49	8	61	26	13	36	29	37	26
316	[ADPRHL2]	54936	ADP-ribosylhydrolase like 2	Standard	220	233	202	201	198	212	230	206	172	220	256	257	220	210	210	196	209	189	280	269	262	226	239	255	231	262	237	256	5	30	17	34	41	25	67	36	49	4	42	25	13	24	24	27	19
317	[ADPRHL2]	54936	ADP-ribosylhydrolase like 2	Standard	233	255	262	259	237	239	246	239	212	200	211	216	202	204	212	202	224	227	200	174	209	207	185	180	192	200	192	227	9	51	22	52	47	29	85	38	59	3	49	20	12	22	30	34	19
318	[ADPRM]	56985	ADP-ribose/CDP-alcohol diphosphatase, manganese dependent	Standard	247	256	239	244	263	259	256	259	239	248	234	271	240	216	254	208	211	257	243	277	321	298	318	279	282	247	256	321	8	60	31	59	60	52	113	65	72	8	62	43	28	45	52	56	36
319	[ADRA1A]	148	adrenoceptor alpha 1A	Standard	167	203	216	189	198	181	200	183	127	221	215	211	204	190	214	191	184	207	264	268	301	265	278	251	267	249	245	303	8	46	20	40	41	23	76	35	48	9	44	31	20	26	30	32	26
320	[ADRA1B]	147	adrenoceptor alpha 1B	Standard	124	125	120	127	126	109	112	104	110	109	107	103	125	119	126	94	113	112	126	110	94	130	128	109	102	102	85	142	2	32	16	34	34	23	62	26	40	5	28	11	8	20	21	22	15
321	[ADRA1D]	146	adrenoceptor alpha 1D	Standard	158	121	126	110	110	131	156	122	89	129	119	164	133	145	137	134	124	138	154	139	154	164	174	164	143	167	180	146	6	37	13	29	32	21	62	36	37	3	27	20	12	25	20	29	13
322	[ADRA2A]	150	adrenoceptor alpha 2A	Standard	216	243	320	300	217	188	227	223	195	204	196	198	208	178	186	198	168	182	195	213	172	260	225	205	238	224	221	216	10	41	28	43	40	24	83	40	45	6	39	28	15	21	27	34	27
323	[ADRA2B]	151	adrenoceptor alpha 2B	Standard	89	87	92	109	73	74	83	82	78	85	95	80	89	81	75	81	81	84	82	63	82	79	93	80	73	0	73	0	3	27	11	26	25	12	48	23	28	2	26	11	7	19	18	17	11
324	[ADRA2C]	152	adrenoceptor alpha 2C	Standard	124	120	157	128	137	119	130	144	89	142	153	163	200	157	126	131	121	128	87	59	93	115	119	116	95	116	98	117	4	40	12	31	34	23	62	36	41	2	39	22	12	22	27	29	15
325	[ADRB2]	154	adrenoceptor beta 2	Standard	64	73	86	77	67	57	65	56	50	72	70	68	0	65	57	65	70	64	77	35	0	81	79	62	0	0	85	0	0	17	6	19	18	13	34	15	25	1	28	11	0	11	9	13	8
326	[ADRB3]	155	adrenoceptor beta 3	Standard	111	117	128	124	102	102	138	100	93	127	114	102	106	89	108	96	93	95	144	136	113	170	188	158	137	174	141	136	4	34	15	25	29	17	52	24	38	3	35	14	10	14	17	23	13
327	[ADRM1]	11047	adhesion regulating molecule 1	Standard	31	0	34	0	0	0	41	0	0	42	56	59	54	0	0	0	39	48	0	33	0	0	0	58	0	0	54	0	0	0	4	0	0	0	26	0	0	-2	25	5	4	0	0	0	7
328	[ADSL]	158	adenylosuccinate lyase	Standard	109	108	114	119	102	108	138	117	94	111	102	126	133	101	120	118	126	95	123	131	148	187	160	150	143	156	123	134	2	34	15	31	30	22	61	29	50	0	36	21	11	18	22	30	16
329	[ADSSL1]	122622	adenylosuccinate synthase like 1	Standard	198	247	229	247	216	222	166	185	135	208	183	153	215	292	118	145	219	156	229	255	233	279	282	257	255	256	235	275	6	50	34	57	57	48	102	57	72	7	63	28	28	34	32	45	30
330	[ADTRP]	84830	androgen dependent TFPI regulating protein	Standard	179	175	184	160	187	178	165	163	148	171	170	163	182	159	195	193	177	211	177	219	242	224	225	206	206	220	194	250	9	41	21	42	47	32	78	37	57	8	43	30	25	38	40	46	24
331	[ADTRP]	84830	androgen dependent TFPI regulating protein	Standard	230	228	275	207	284	227	216	225	235	206	224	245	220	221	235	229	182	235	291	234	325	243	257	214	301	290	288	243	8	62	31	46	55	41	88	62	64	10	55	41	28	37	44	54	33
332	[AEBP2]	121536	AE binding protein 2	Standard	213	270	279	304	257	226	210	225	207	184	210	222	214	174	213	192	195	212	280	279	325	323	363	334	344	381	344	347	7	55	40	65	57	37	94	56	65	8	59	46	28	46	44	43	29
333	[AEBP2]	121536	AE binding protein 2	Standard	310	326	345	310	347	350	315	353	348	296	272	335	317	291	312	292	251	375	291	313	388	289	371	296	357	287	325	382	11	73	46	74	78	53	121	82	86	16	80	58	40	69	68	66	44
334	[AEN]	64782	apoptosis enhancing nuclease	Standard	56	62	57	71	52	56	58	57	0	52	63	61	59	55	66	79	0	0	63	68	73	77	86	85	80	85	79	83	0	19	11	15	16	12	28	13	0	2	25	9	6	11	13	13	0
335	[AES]	166	amino-terminal enhancer of split	Standard	110	114	89	107	116	114	114	96	78	110	116	106	102	83	99	102	93	110	111	123	109	151	145	122	137	142	127	114	3	33	13	26	26	21	63	29	39	2	31	18	11	13	17	25	10
336	[AFAP1]	60312	actin filament associated protein 1	Standard	50	51	56	71	50	53	50	46	0	50	45	61	0	46	49	60	54	40	35	48	0	57	66	64	0	0	56	60	2	17	10	16	13	14	33	13	0	1	20	11	0	9	12	20	5
337	[AFAP1L1]	134265	actin filament associated protein 1 like 1	Standard	85	72	101	88	59	0	82	65	29	73	89	74	69	71	65	60	45	62	70	82	61	91	107	100	85	88	69	75	0	26	11	19	23	0	43	19	31	4	28	9	8	12	10	11	8
338	[AFAP1L2]	84632	actin filament associated protein 1 like 2	Standard	37	41	0	62	0	0	57	0	0	60	0	0	0	0	0	0	0	0	45	51	0	75	63	0	0	38	0	0	0	17	0	17	0	0	32	0	0	2	0	0	0	0	0	0	0
339	[AFDN-AS1]	653483	AFDN antisense RNA 1 (head to head)	Standard	59	59	72	55	60	0	60	75	40	53	65	0	78	68	75	77	60	53	121	114	126	127	134	132	125	113	92	72	-1	21	8	13	22	0	39	19	24	3	28	0	6	13	14	14	7
340	[AFF2]	2334	AF4/FMR2 family member 2	Standard	79	78	78	86	70	54	82	76	46	83	86	73	80	72	68	71	76	80	88	84	89	129	94	90	103	97	96	88	3	24	15	24	25	19	55	24	30	2	32	12	8	15	17	26	13
341	[AFG3L2]	10939	AFG3 like matrix AAA peptidase subunit 2	Standard	173	155	152	166	116	140	176	159	151	137	127	139	181	148	151	134	114	118	109	121	115	125	107	109	121	114	101	108	5	34	16	32	36	18	61	38	46	4	32	16	13	19	26	28	14
342	[AFM]	173	afamin	Standard	91	111	115	106	156	101	107	135	127	107	117	121	113	93	102	102	102	115	176	188	159	182	190	173	108	154	147	160	3	35	17	36	44	22	68	43	44	4	50	21	14	22	24	26	15
343	[AFP]	174	alpha fetoprotein	Standard	73	94	111	108	79	74	111	86	67	84	77	71	102	74	92	74	82	72	103	81	85	75	121	94	92	90	63	0	0	21	18	26	29	21	58	28	38	3	27	14	9	13	18	21	11
344	[AFP]	174	alpha fetoprotein	Standard	188	185	223	192	146	151	168	209	173	173	201	187	199	181	181	239	195	185	139	127	112	157	130	111	131	121	110	141	3	40	26	40	42	22	75	48	54	5	40	31	17	22	31	39	20
345	[AFP]	174	alpha fetoprotein	Standard	134	142	124	131	123	162	105	114	88	141	160	165	184	114	161	142	126	144	159	191	201	226	175	183	170	176	185	167	4	40	21	34	37	31	67	34	40	4	47	35	21	24	31	30	16
346	[AFTPH]	54812	aftiphilin	Standard	61	64	68	62	0	0	78	38	0	57	57	65	66	54	70	56	46	52	59	50	0	56	68	61	68	71	53	0	3	17	9	10	0	0	35	7	0	5	25	9	0	10	13	16	9
347	[AGA]	175	aspartylglucosaminidase	Standard	142	118	149	133	106	111	129	118	109	127	122	132	133	126	158	136	101	112	162	162	149	193	186	161	183	193	158	154	4	33	22	26	33	25	57	37	40	5	40	19	16	20	27	31	14
348	[AGAP1]	116987	ArfGAP with GTPase domain, ankyrin repeat and PH domain 1	Standard	48	50	47	44	49	47	40	29	0	36	56	54	50	44	54	50	43	47	0	39	0	70	56	56	53	76	40	0	3	19	6	20	19	10	39	19	0	2	22	11	9	6	8	16	12
349	[AGAP2]	116986	ArfGAP with GTPase domain, ankyrin repeat and PH domain 2	Standard	69	73	82	76	87	62	61	63	57	75	76	60	61	48	74	73	70	64	54	64	77	78	89	60	71	78	66	65	2	25	13	22	29	22	47	27	34	2	26	12	6	11	20	24	9
350	[AGAP3]	116988	ArfGAP with GTPase domain, ankyrin repeat and PH domain 3	Standard	110	115	159	145	112	99	128	120	75	94	103	106	111	93	106	109	98	117	97	99	95	150	169	161	137	116	107	112	5	30	16	35	32	21	61	23	37	0	39	19	9	16	17	26	31
351	[AGAP5]	729092	ArfGAP with GTPase domain, ankyrin repeat and PH domain 5	Standard	84	136	91	115	95	98	95	87	65	78	96	103	73	82	69	92	89	105	98	123	120	139	155	117	137	146	138	135	2	31	10	29	34	19	57	20	27	2	27	16	9	16	13	25	12
352	[AGBL3]	340351	ATP/GTP binding protein like 3	Standard	216	230	217	240	241	258	262	248	211	207	221	234	257	236	218	223	235	232	267	253	210	249	274	238	243	243	220	231	7	44	24	39	44	32	90	48	60	6	46	27	26	27	33	52	28
353	[AGBL4]	84871	ATP/GTP binding protein like 4	Standard	173	200	178	188	208	201	188	176	157	168	183	221	199	158	187	160	154	158	214	197	201	249	236	217	215	244	234	263	2	48	26	44	49	32	84	46	54	4	56	30	22	28	32	37	22
354	[AGBL5]	60509	ATP/GTP binding protein like 5	Standard	66	74	89	96	78	79	80	71	61	67	59	67	67	63	76	62	64	64	71	78	75	111	96	87	58	101	84	97	4	31	14	23	25	17	50	22	28	0	26	8	7	9	16	15	8
355	[AGER]	177	advanced glycosylation end-product specific receptor	Standard	135	135	164	130	160	156	173	152	119	161	190	197	163	162	151	154	144	125	208	182	171	198	182	180	192	182	193	199	0	34	11	25	29	26	66	26	55	3	41	18	12	17	20	30	15
356	[AGFG2]	3268	ArfGAP with FG repeats 2	Standard	107	108	103	102	90	102	120	97	82	123	115	107	97	95	90	111	96	95	121	122	95	154	138	142	118	147	108	116	1	22	9	19	30	17	49	22	27	4	33	12	5	15	13	17	10
357	[AGGF1]	55109	angiogenic factor with G-patch and FHA domains 1	Standard	53	60	51	61	74	60	58	59	50	60	62	61	68	77	64	55	61	56	65	73	73	80	76	70	77	67	72	80	-2	13	10	9	12	9	30	17	22	1	20	6	5	7	10	8	10
358	[AGK]	55750	acylglycerol kinase	Standard	183	207	206	212	222	222	216	247	170	235	214	245	216	197	184	187	151	221	289	293	328	343	354	363	346	312	311	317	4	42	25	45	55	35	88	55	49	5	55	28	22	33	36	44	21
359	[AGL]	178	amylo-alpha-1, 6-glucosidase, 4-alpha-glucanotransferase	Standard	76	83	92	65	65	61	80	71	50	70	76	73	61	56	77	57	61	58	68	62	52	98	84	89	83	85	78	60	2	26	14	20	22	14	44	22	30	1	24	13	9	11	12	19	9
360	[AGMAT]	79814	agmatinase	Standard	168	172	188	199	206	185	185	203	200	169	197	204	198	172	160	178	171	182	179	157	159	176	194	149	162	184	170	134	5	60	31	62	64	45	111	62	70	4	68	38	20	36	37	52	28
361	[AGMO]	392636	alkylglycerol monooxygenase	Standard	254	265	299	300	301	240	277	260	178	268	262	308	287	233	228	271	251	292	312	300	457	387	405	381	327	355	335	354	10	62	34	59	59	35	117	60	79	15	61	48	27	42	40	64	34
362	[AGO1]	26523	argonaute 1, RISC catalytic component	Standard	126	154	134	134	163	140	115	114	103	129	137	138	155	113	128	111	131	138	125	133	180	146	141	146	160	166	181	194	5	46	29	42	50	30	70	45	48	4	51	29	16	23	35	39	25
363	[AGO2]	27161	argonaute 2, RISC catalytic component	Standard	95	106	105	92	111	97	111	93	66	97	95	108	105	105	117	107	103	98	90	71	0	127	136	125	111	0	80	111	2	34	15	27	30	20	61	25	39	2	26	14	7	19	15	23	15
364	[AGO3]	192669	argonaute 3, RISC catalytic component	Standard	142	101	171	142	190	181	167	161	139	132	167	165	142	136	114	150	142	165	154	155	196	159	192	157	181	170	155	132	6	30	15	31	33	29	77	36	50	4	37	16	13	22	18	30	14
365	[AGPAT1]	10554	1-acylglycerol-3-phosphate O-acyltransferase 1	Standard	191	209	208	183	208	217	183	219	195	150	173	181	171	166	173	181	142	191	110	117	120	114	150	132	131	136	127	133	6	62	24	48	47	36	83	59	52	5	51	26	18	33	31	43	25
366	[AGPAT1]	10554	1-acylglycerol-3-phosphate O-acyltransferase 1	Standard	136	144	168	139	133	134	119	115	113	131	126	131	131	110	124	121	126	120	140	166	168	175	160	160	158	200	176	193	4	43	21	50	41	31	75	35	44	6	51	23	15	26	31	34	20
367	[AGPAT2]	10555	1-acylglycerol-3-phosphate O-acyltransferase 2	Standard	97	104	137	88	155	134	145	165	107	142	164	150	135	123	141	113	119	113	142	146	196	166	176	145	177	174	159	174	2	41	15	31	44	34	68	35	46	7	39	30	19	20	26	34	15
368	[AGPAT3]	56894	1-acylglycerol-3-phosphate O-acyltransferase 3	Standard	200	215	181	161	173	161	168	161	171	168	201	166	190	178	155	172	154	179	152	177	227	238	208	185	237	213	238	216	4	42	20	37	33	30	68	37	44	3	39	27	22	26	26	32	16
369	[AGPAT4]	56895	1-acylglycerol-3-phosphate O-acyltransferase 4	Standard	151	177	154	149	170	161	136	136	136	162	185	190	180	145	154	152	145	164	164	191	167	208	174	177	197	203	167	197	3	48	921	44	45	28	70	42	51	4	65	30	13	31	73	40	17
370	[AGPAT4-IT1]	79992	AGPAT4 intronic transcript 1	Standard	67	77	66	60	64	79	65	61	55	75	77	84	67	52	72	57	59	74	87	91	83	105	90	90	85	88	73	0	2	22	13	17	19	18	32	16	26	2	26	12	8	11	10	14	11
371	[AGPAT5]	55326	1-acylglycerol-3-phosphate O-acyltransferase 5	Standard	220	304	341	291	305	302	242	274	283	247	241	236	303	229	248	239	258	312	283	285	361	391	365	318	346	349	357	341	8	64	40	67	68	46	100	68	84	11	55	27	39	41	48	57	37
372	[AGPS]	8540	alkylglycerone phosphate synthase	Standard	118	160	161	153	159	136	125	109	71	149	150	156	150	122	112	113	95	122	120	144	121	123	86	123	99	136	104	145	6	41	19	39	36	25	57	25	43	1	34	19	14	22	21	32	15
373	[AGR2]	10551	anterior gradient 2, protein disulphide isomerase family member	Standard	136	146	167	146	153	190	162	135	137	171	224	224	204	148	125	153	122	127	195	194	252	225	226	179	194	191	232	279	5	54	24	50	57	41	99	53	76	6	68	36	28	37	37	52	21
374	[AGR2]	10551	anterior gradient 2, protein disulphide isomerase family member	Standard	269	282	261	262	303	289	250	246	211	290	347	316	300	271	294	290	263	274	289	311	465	369	370	353	368	323	291	276	12	76	39	63	75	54	127	71	89	20	81	50	52	55	57	76	45
375	[AGR3]	155465	anterior gradient 3, protein disulphide isomerase family member	Standard	172	174	216	186	206	209	239	244	173	185	172	175	170	174	200	148	119	156	151	177	192	208	187	184	199	190	166	199	4	57	33	55	67	43	120	68	89	6	66	35	22	46	52	52	27
376	[AGRP]	181	agouti related neuropeptide	Standard	226	287	285	300	230	289	281	236	255	216	246	238	240	243	274	230	275	253	236	251	309	275	300	304	279	241	308	303	7	51	30	59	44	36	81	49	67	10	48	32	20	38	42	39	33
377	[AGT]	183	angiotensinogen	Standard	247	250	245	241	305	294	302	233	268	276	309	290	259	239	265	265	220	268	309	341	403	311	305	339	328	295	341	412	3	65	40	61	73	52	120	68	82	12	81	54	32	44	47	57	32
378	[AGT]	183	angiotensinogen	Standard	194	200	197	190	247	214	195	172	140	192	221	236	211	197	196	180	181	193	207	231	266	249	266	215	245	274	274	302	5	44	27	57	57	38	95	51	66	6	62	39	26	38	42	45	30
379	[AGTR1]	185	angiotensin II receptor type 1	Standard	116	135	118	102	101	114	126	128	112	131	112	132	108	126	121	101	94	108	130	139	116	141	142	125	118	148	106	137	5	28	17	26	28	27	61	26	44	6	36	25	11	16	21	23	18
380	[AGTR1]	185	angiotensin II receptor type 1	Standard	209	246	209	193	224	214	221	229	217	195	248	248	204	183	225	233	216	247	167	185	217	209	215	220	232	215	204	227	7	52	25	51	49	35	85	43	64	7	54	31	19	30	40	48	28
381	[AGTR2]	186	angiotensin II receptor type 2	Standard	115	107	127	107	106	136	125	112	107	132	123	142	133	115	104	99	109	107	165	172	151	167	179	166	121	148	149	159	1	40	16	32	38	26	77	29	42	3	40	19	11	19	20	25	17
382	[AGTRAP]	57085	angiotensin II receptor associated protein	Standard	135	149	178	159	208	223	220	212	164	183	211	202	212	200	192	215	180	184	198	252	305	244	230	225	243	226	220	213	2	45	21	39	55	28	86	43	60	9	48	26	22	30	39	47	22
383	[AGXT]	189	alanine-glyoxylate aminotransferase	Standard	87	88	81	72	98	75	98	92	81	74	87	70	86	56	77	70	61	74	67	74	77	56	77	81	74	88	75	78	1	27	15	27	33	24	62	31	45	2	31	7	8	20	18	22	12
384	[AGXT2]	64902	alanine--glyoxylate aminotransferase 2	Standard	164	168	174	173	128	121	139	150	91	163	142	180	176	139	149	130	119	165	224	239	232	256	234	188	270	219	210	234	4	39	23	45	34	24	74	41	46	6	32	25	15	24	25	37	17
385	[AHCY]	191	adenosylhomocysteinase	Standard	103	121	84	129	108	99	115	99	86	87	95	106	102	95	126	89	79	99	97	106	105	107	131	108	123	100	115	108	3	34	15	32	36	22	63	34	40	5	35	20	11	19	24	26	12
386	[AHCYL1]	10768	adenosylhomocysteinase like 1	Standard	68	74	85	77	77	58	75	64	0	76	74	87	84	80	80	83	74	63	48	64	53	0	0	65	0	0	37	0	3	21	7	20	27	19	48	18	0	-1	27	10	8	16	14	19	12
387	[AHCYL2]	23382	adenosylhomocysteinase like 2	Standard	132	129	126	127	127	109	142	142	93	125	123	143	129	110	122	125	88	104	177	178	174	201	172	200	166	168	194	181	3	27	16	30	36	22	60	38	43	4	41	25	12	21	32	31	20
388	[AHI1]	54806	Abelson helper integration site 1	Standard	84	105	112	92	109	111	118	106	71	104	92	85	90	95	95	89	85	89	76	86	0	99	76	81	100	88	80	64	3	92	10	18	20	15	40	79	25	3	32	8	2	13	12	25	7
389	[AHNAK2]	113146	AHNAK nucleoprotein 2	Standard	0	0	0	0	0	0	0	0	0	0	0	39	0	0	0	0	0	0	0	0	0	0	0	0	0	0	0	0	0	0	0	0	0	0	0	0	0	0	0	5	0	0	0	0	0
390	[AHR]	196	aryl hydrocarbon receptor	Standard	78	96	123	95	122	70	84	85	78	105	110	93	94	58	83	98	86	80	110	93	121	121	101	108	108	113	95	87	2	33	19	33	36	21	52	28	45	2	44	18	6	19	26	31	15
391	[AHRR]	57491	aryl-hydrocarbon receptor repressor	Standard	80	89	78	63	68	75	70	71	54	104	96	93	97	78	90	65	84	89	84	103	91	121	100	101	106	103	94	103	4	22	8	18	26	23	46	18	25	2	36	17	6	11	21	20	16
392	[AHSA1]	10598	activator of Hsp90 ATPase activity 1	Standard	94	99	128	102	118	123	119	108	93	91	95	97	121	109	95	87	89	98	99	130	134	157	113	128	101	107	100	138	4	33	18	40	42	30	73	36	52	3	38	19	10	24	24	29	18
393	[AHSA2]	130872	AHA1, activator of heat shock 90kDa protein ATPase homolog 2 (yeast)	Standard	140	165	144	165	187	164	172	156	166	125	145	132	142	122	138	128	106	146	116	133	131	125	154	155	145	115	106	116	5	53	22	57	62	34	102	59	83	6	59	28	20	35	36	37	22
394	[AHSG]	197	alpha 2-HS glycoprotein	Standard	66	79	80	86	66	70	65	58	42	82	82	83	73	70	73	72	65	74	70	65	0	73	98	85	85	79	70	67	3	14	8	21	18	14	35	14	26	1	23	10	3	15	13	20	3
395	[AHSP]	51327	alpha hemoglobin stabilizing protein	Standard	57	61	55	66	72	66	71	63	48	64	77	65	61	65	66	60	61	53	83	65	71	101	82	92	0	0	68	57	3	25	11	23	29	16	47	24	38	2	38	10	3	14	16	19	10
396	[AICDA]	57379	activation induced cytidine deaminase	Standard	254	250	258	237	264	257	293	280	284	204	215	298	242	241	260	197	229	239	158	183	215	200	235	198	203	224	154	225	9	56	30	53	60	37	97	57	68	8	52	38	27	43	49	54	31
397	[AIDA]	64853	axin interactor, dorsalization associated	Standard	158	148	153	150	169	195	172	191	149	145	149	173	171	155	146	146	152	154	119	145	146	138	148	129	126	122	154	120	7	43	19	44	45	33	76	58	58	3	37	29	16	25	26	32	24
398	[AIF1]	199	allograft inflammatory factor 1	Standard	262	335	344	274	330	261	239	247	260	257	268	269	314	268	293	277	261	279	359	344	448	389	355	345	377	495	433	551	8	74	48	66	67	42	103	75	67	10	66	54	37	43	51	63	42
399	[AIF1]	199	allograft inflammatory factor 1	Standard	35	0	0	57	0	0	49	49	0	35	39	0	38	39	49	0	0	45	53	0	0	67	0	54	0	0	47	0	1	0	0	13	0	0	31	14	0	1	15	0	2	2	7	0	0
400	[AIF1L]	83543	allograft inflammatory factor 1 like	Standard	45	63	0	55	0	0	61	41	0	47	64	56	58	40	65	46	48	55	0	48	0	63	0	52	0	0	48	0	3	23	0	22	0	0	27	9	0	2	15	9	5	6	11	11	10
401	[AIF1L]	83543	allograft inflammatory factor 1 like	Standard	219	234	226	202	248	242	238	223	201	244	280	297	269	253	249	218	202	215	260	272	295	289	314	284	294	280	276	346	8	46	26	41	50	28	70	49	53	10	46	40	22	25	39	46	28
402	[AIFM1]	9131	apoptosis inducing factor, mitochondria associated 1	Standard	251	251	327	294	233	228	204	223	215	184	213	247	247	207	236	216	188	224	242	229	222	204	256	274	281	224	263	239	10	41	36	49	49	35	66	50	58	9	44	31	28	25	35	44	32
403	[AIFM2]	84883	apoptosis inducing factor, mitochondria associated 2	Standard	144	136	162	162	141	134	137	130	124	175	165	163	155	169	186	151	126	152	162	156	189	193	193	192	184	136	157	220	6	56	30	66	56	31	101	54	59	5	53	33	20	31	42	40	27
404	[AIFM3]	150209	apoptosis inducing factor, mitochondria associated 3	Standard	129	128	133	104	93	117	150	116	113	153	140	160	152	144	144	125	114	159	194	162	174	150	166	189	182	163	157	184	2	39	20	36	39	24	71	32	52	5	48	19	16	24	33	28	16
405	[AIFM3]	150209	apoptosis inducing factor, mitochondria associated 3	Standard	156	177	137	159	180	170	145	186	171	131	136	158	150	130	178	144	149	150	105	118	141	164	148	140	128	110	108	170	3	51	30	48	52	30	78	46	53	5	47	23	19	29	25	37	22
406	[AIG1]	51390	androgen induced 1	Standard	191	223	217	215	216	232	211	222	207	168	186	185	199	155	179	182	207	202	119	114	97	118	122	106	101	122	114	96	8	42	27	50	52	29	94	39	55	7	44	30	14	24	35	42	28
407	[AIM1]	202	absent in melanoma 1	Standard	161	151	122	120	158	137	143	133	114	148	131	135	159	146	135	128	131	142	150	137	147	164	139	156	114	154	124	149	4	39	20	48	51	31	82	42	56	6	55	19	17	29	32	37	26
408	[AIM1L]	55057	absent in melanoma 1-like	Standard	108	135	134	153	127	101	164	121	109	130	134	142	143	112	122	99	147	116	122	157	130	161	171	188	171	120	168	172	3	43	25	40	39	33	81	45	58	3	54	26	19	31	20	28	20
409	[AIM2]	9447	absent in melanoma 2	Standard	183	229	223	224	226	215	165	206	228	177	212	238	223	223	210	249	189	255	224	203	274	263	274	201	223	248	244	289	9	60	32	52	56	37	110	59	80	7	61	45	27	41	50	64	37
410	[AIMP1]	9255	aminoacyl tRNA synthetase complex interacting multifunctional protein 1	Standard	94	112	96	90	105	90	87	115	77	110	89	100	107	92	86	75	97	75	91	87	75	93	112	108	105	99	82	124	3	25	11	16	22	12	41	19	32	4	29	16	9	17	17	18	10
411	[AIMP2]	7965	aminoacyl tRNA synthetase complex interacting multifunctional protein 2	Standard	184	142	176	130	170	153	237	241	154	170	185	177	175	159	150	182	155	190	244	249	283	251	273	235	247	230	245	256	7	55	25	45	45	30	96	65	69	6	50	29	15	25	39	45	26
412	[AIP]	9049	aryl hydrocarbon receptor interacting protein	Standard	212	186	184	205	177	199	213	200	157	221	194	217	204	186	195	185	152	182	108	134	150	130	145	158	114	124	117	114	6	30	20	34	33	17	71	29	43	6	46	20	13	18	28	32	17
413	[AIPL1]	23746	aryl hydrocarbon receptor interacting protein like 1	Standard	152	156	167	161	166	139	116	117	90	140	141	140	155	145	137	125	120	147	170	171	203	199	219	195	180	195	132	213	3	34	19	26	34	16	46	25	28	2	28	16	8	16	20	22	12
414	[AIPL1]	23746	aryl hydrocarbon receptor interacting protein like 1	Standard	19	42	40	0	45	32	45	40	29	47	54	0	0	0	45	50	0	0	29	49	0	66	0	63	62	0	50	0	2	22	9	0	11	4	37	16	29	2	21	0	0	0	8	17	0
415	[AIRE]	326	autoimmune regulator	Standard	172	228	207	178	231	182	185	175	175	183	199	182	187	198	175	182	169	195	199	206	228	215	221	225	219	189	206	227	3	37	22	34	40	28	73	39	56	4	44	25	18	28	28	62	23
416	[AJUBA]	84962	ajuba LIM protein	Standard	48	55	54	59	55	56	75	55	0	53	59	68	0	55	0	32	0	45	71	61	47	70	78	76	55	65	56	0	1	19	8	11	13	11	31	13	0	-1	22	9	0	10	0	16	0
417	[AK1]	203	adenylate kinase 1	Standard	109	98	98	115	117	108	125	96	65	82	67	70	79	89	85	60	74	86	100	125	107	139	137	128	108	101	100	88	3	20	13	21	27	19	51	19	39	4	27	6	7	13	12	14	13
418	[AK2]	204	adenylate kinase 2	Standard	177	180	174	153	145	153	162	151	126	162	176	173	155	170	171	165	121	179	226	171	158	204	173	190	176	199	210	218	5	40	22	34	40	29	64	35	41	5	39	24	15	27	30	34	13
419	[AK3]	50808	adenylate kinase 3	Standard	329	302	385	317	329	338	331	326	274	304	355	451	403	352	359	307	266	361	343	321	300	376	334	309	363	361	333	363	34	76	37	65	76	73	115	64	99	9	70	58	38	52	69	58	43
420	[AK3]	50808	adenylate kinase 3	Standard	271	281	294	317	353	369	316	329	266	340	428	357	332	346	343	314	272	348	385	388	459	454	423	447	459	412	408	459	7	72	35	68	70	54	121	78	80	12	89	56	35	50	57	75	34
421	[AK4]	205	adenylate kinase 4	Standard	136	161	157	147	144	134	129	137	118	144	125	137	143	119	130	128	123	133	131	129	145	158	177	143	138	154	142	129	1	55	25	50	47	28	80	40	50	7	64	23	19	24	30	38	22
422	[AK4]	205	adenylate kinase 4	Standard	189	239	205	214	175	173	171	206	152	178	212	205	205	200	190	211	169	197	212	206	234	262	287	212	250	233	263	217	8	66	26	60	60	32	84	52	45	7	53	33	23	39	35	63	31
423	[AK4]	205	adenylate kinase 4	Standard	261	264	245	253	269	261	250	252	239	228	253	286	276	258	250	268	230	252	243	267	305	300	350	305	291	274	282	285	8	56	34	63	69	42	101	66	75	11	67	46	30	45	60	68	35
424	[AK5]	26289	adenylate kinase 5	Standard	67	84	89	71	81	70	75	67	63	62	72	77	80	59	64	62	73	65	53	59	61	91	86	61	102	64	68	85	0	59	10	22	24	18	43	18	29	4	19	7	3	8	12	10	12
425	[AK6]	102157402	adenylate kinase 6	Standard	132	174	151	133	130	132	141	147	132	182	219	230	188	166	150	160	167	167	200	182	192	229	198	154	204	212	201	220	6	59	31	51	72	40	100	53	76	5	73	37	22	40	44	55	25
426	[AK8]	158067	adenylate kinase 8	Standard	205	217	235	218	228	254	270	250	197	213	211	206	202	206	207	189	223	214	306	293	351	322	342	353	314	335	305	347	7	57	26	55	67	44	101	63	70	10	59	35	21	36	37	49	28
427	[AK8]	158067	adenylate kinase 8	Standard	267	271	255	269	283	281	257	291	305	224	235	261	238	256	234	219	241	268	219	235	239	270	244	213	244	255	259	233	9	84	42	88	95	57	135	87	101	8	88	46	35	47	60	69	38
428	[AK9]	221264	adenylate kinase 9	Standard	105	142	170	109	155	146	169	150	93	192	177	147	213	194	167	138	129	123	218	227	232	243	239	208	232	208	186	262	8	42	20	27	37	24	71	35	45	4	34	23	18	29	29	39	14
429	[AK9]	221264	adenylate kinase 9	Standard	210	216	238	241	214	209	213	217	213	179	208	208	211	189	208	199	180	211	184	150	169	190	178	149	152	142	177	180	7	45	26	38	51	31	75	54	68	3	53	25	17	27	32	43	25
430	[AKAIN1]	642597	A-kinase anchor inhibitor 1	Standard	101	83	97	81	85	84	99	74	79	71	82	94	78	59	91	68	74	84	82	88	86	88	107	89	95	92	79	82	3	18	12	18	23	20	43	20	30	-1	28	13	11	13	14	14	11
431	[AKAP1]	8165	A-kinase anchoring protein 1	Standard	91	101	96	92	86	73	86	79	54	78	71	79	81	70	83	69	62	71	86	88	101	109	109	107	110	115	109	107	1	26	10	21	22	18	54	17	29	3	34	13	9	13	18	20	12
432	[AKAP1]	8165	A-kinase anchoring protein 1	Standard	123	101	131	116	100	106	134	94	74	111	98	122	124	92	123	113	108	87	160	172	135	137	177	174	134	138	158	118	4	31	17	35	31	21	57	27	35	3	32	16	7	16	15	23	16
433	[AKAP10]	11216	A-kinase anchoring protein 10	Standard	198	214	221	210	163	180	187	195	165	187	204	189	184	182	199	189	186	200	228	179	220	247	256	221	253	222	232	264	7	46	22	48	42	31	79	43	62	6	50	29	25	27	33	42	25
434	[AKAP14]	158798	A-kinase anchoring protein 14	Standard	238	310	378	317	325	257	312	351	351	270	324	325	296	268	299	305	278	284	298	260	302	299	325	313	307	304	312	303	7	60	40	72	65	42	107	70	79	8	61	48	36	38	52	66	44
435	[AKAP3]	10566	A-kinase anchoring protein 3	Standard	86	103	151	112	131	115	122	124	90	86	100	127	112	90	81	76	83	87	84	91	98	105	115	97	105	116	93	83	2	35	24	39	32	29	67	33	41	2	32	16	10	18	20	27	12
436	[AKAP5]	9495	A-kinase anchoring protein 5	Standard	103	116	118	124	107	95	115	109	81	107	87	88	88	86	99	79	81	83	68	70	63	93	107	89	76	76	67	80	2	22	11	22	29	12	47	23	32	1	24	9	7	12	16	25	8
437	[AKAP7]	9465	A-kinase anchoring protein 7	Standard	173	164	171	198	172	181	166	171	139	170	190	166	173	155	147	134	150	150	193	232	227	240	236	265	247	240	228	275	3	23	37	22	20	23	40	18	28	2	26	11	10	17	11	21	17
438	[AKAP8L]	26993	A-kinase anchoring protein 8 like	Standard	55	65	77	88	59	59	63	67	0	40	52	59	66	49	54	58	56	49	0	54	0	83	90	69	62	74	67	0	0	21	13	20	20	11	36	20	0	2	20	14	8	12	12	7	7
439	[AKIP1]	56672	A-kinase interacting protein 1	Standard	270	296	289	256	335	317	301	293	264	224	282	294	264	220	236	258	261	302	222	242	234	213	274	234	239	259	234	245	10	60	35	67	73	37	126	67	76	6	70	45	27	39	48	61	43
440	[AKIRIN1]	79647	akirin 1	Standard	260	253	266	281	249	267	258	337	236	251	244	234	278	243	252	231	231	260	320	239	301	305	274	312	294	278	285	314	6	56	30	60	54	42	90	66	69	8	49	36	28	34	41	47	30
441	[AKIRIN2]	55122	akirin 2	Standard	101	114	99	109	117	104	90	110	86	88	96	115	112	97	114	104	88	84	126	104	115	121	131	134	124	124	134	118	1	37	15	33	38	21	50	34	50	1	36	18	11	24	28	30	18
442	[AKNA]	80709	AT-hook transcription factor	Standard	265	256	274	272	286	255	304	323	242	260	302	264	268	265	240	289	235	266	282	326	277	356	374	352	265	278	274	243	4	26	14	22	25	19	45	203	33	7	37	15	5	14	19	23	15
443	[AKNAD1]	254268	AKNA domain containing 1	Standard	30	33	0	0	0	0	38	0	0	27	0	0	0	0	0	0	0	0	0	35	0	0	0	0	0	0	0	0	0	15	0	0	0	0	24	0	0	3	0	0	0	0	0	0	0
444	[AKR1A1]	10327	aldo-keto reductase family 1 member A1	Standard	108	69	69	81	58	79	77	72	53	80	68	54	60	61	62	61	64	61	80	91	30	98	102	99	67	74	90	76	5	26	11	25	29	19	45	27	37	5	37	11	7	11	16	25	10
445	[AKR1B1]	231	aldo-keto reductase family 1 member B	Standard	105	152	136	104	115	138	133	121	88	104	111	111	105	96	106	118	98	132	116	154	145	179	132	130	114	139	154	168	1	52	27	46	48	33	89	49	58	2	62	22	11	23	29	31	16
446	[AKR1B10]	57016	aldo-keto reductase family 1 member B10	Standard	145	195	212	189	178	176	201	166	140	163	170	176	189	152	174	179	147	155	116	110	150	143	134	126	115	137	113	119	6	44	25	51	48	31	48	46	58	4	48	31	18	31	36	40	25
447	[AKR1C1]	1645	aldo-keto reductase family 1 member C1	Standard	131	136	177	149	151	134	125	108	70	140	115	124	146	107	131	147	102	116	119	141	114	130	156	154	121	123	123	113	6	46	22	43	38	29	67	28	43	5	43	17	11	22	28	28	17
448	[AKR1C2]	1646	aldo-keto reductase family 1 member C2	Standard	346	359	230	319	387	354	299	333	329	336	355	378	359	300	297	341	320	338	439	402	505	481	382	369	440	413	416	507	13	76	41	83	92	55	117	84	87	14	71	61	37	45	57	70	40
449	[AKR1C3]	8644	aldo-keto reductase family 1 member C3	Standard	152	123	121	110	134	144	158	166	137	150	172	190	157	179	140	134	128	125	236	233	205	235	215	238	209	196	202	240	4	43	18	41	52	26	86	47	57	4	61	27	12	23	32	35	16
450	[AKR1C3]	8644	aldo-keto reductase family 1 member C3	Standard	198	181	149	175	162	143	146	145	123	176	222	193	160	181	152	181	172	178	202	177	144	144	166	172	153	178	160	210	8	46	22	47	46	27	73	38	41	9	48	22	14	29	34	40	26
451	[AKR1C4]	1109	aldo-keto reductase family 1 member C4	Standard	191	194	232	188	291	251	219	258	238	180	249	213	240	206	238	217	200	260	243	184	248	220	271	253	286	235	194	300	9	72	32	80	85	61	150	79	93	8	86	34	28	40	47	66	28
452	[AKR1C8P]	340811	aldo-keto reductase family 1 member C8, pseudogene	Standard	327	395	319	277	389	337	301	344	309	299	332	329	314	286	343	337	304	374	275	257	367	309	297	306	273	259	285	295	12	92	52	76	83	71	122	88	92	16	103	60	37	59	64	82	55
453	[AKR1D1]	6718	aldo-keto reductase family 1 member D1	Standard	328	336	358	316	343	362	295	306	346	292	339	338	318	326	314	320	274	336	226	241	287	278	296	252	243	260	255	319	14	72	46	72	83	54	126	79	91	12	77	49	37	50	61	80	40
454	[AKR1E2]	83592	aldo-keto reductase family 1 member E2	Standard	125	155	180	112	110	101	111	105	92	135	146	147	123	119	138	109	96	109	191	179	232	244	246	233	249	206	210	204	3	45	23	36	44	24	79	34	47	4	46	27	16	20	32	30	15
455	[AKR7A2]	8574	aldo-keto reductase family 7 member A2	Standard	130	152	143	165	138	128	156	138	126	140	142	135	127	127	118	125	109	120	184	168	147	227	184	215	194	182	174	160	4	37	22	44	50	29	85	33	48	6	51	25	15	24	30	32	19
456	[AKR7A3]	22977	aldo-keto reductase family 7 member A3	Standard	187	232	227	182	159	160	167	165	127	184	176	195	168	144	152	147	146	171	154	151	141	214	159	179	174	148	172	141	4	53	27	44	47	33	83	42	52	7	45	27	15	22	25	39	16
457	[AKR7L]	246181	aldo-keto reductase family 7 like (gene/pseudogene)	Standard	122	128	160	146	140	121	178	154	136	100	126	141	173	142	109	132	112	130	125	149	108	100	97	90	128	111	109	104	2	43	24	41	45	29	74	38	55	6	42	20	16	27	26	36	19
458	[AKT1]	207	AKT serine/threonine kinase 1	Standard	256	271	212	231	261	218	207	214	225	240	248	227	236	193	189	184	199	255	284	350	346	392	332	293	275	343	295	321	10	51	29	50	50	40	87	40	55	10	52	30	17	23	33	37	26
459	[AKT1]	207	AKT serine/threonine kinase 1	AKT1_Control (NP_005154.2)	116	105	117	114	128	140	124	129	111	112	154	130	153	126	129	135	114	132	161	143	122	143	127	121	153	128	116	156	3	39	17	39	40	32	81	41	57	2	47	22	19	24	30	32	20
460	[AKT1]	207	AKT serine/threonine kinase 1	AKT1_type-01 (AKT1 kinase-deficient mutant; NP_005154.2:p.K179M)	117	114	152	67	153	124	148	146	111	158	169	191	181	147	152	165	137	135	151	166	157	155	166	163	176	110	152	199	7	46	19	29	49	32	72	38	55	6	59	33	16	28	30	45	24
461	[AKT1]	207	AKT serine/threonine kinase 1	AKT1_type-02 (NP_005154.2:p.E17K)	98	121	113	84	127	134	144	134	111	126	131	139	156	126	115	111	110	105	166	158	177	161	156	154	156	150	147	203	2	41	18	36	37	27	86	39	53	3	45	19	14	28	25	33	14
462	[AKT1]	207	AKT serine/threonine kinase 1	AKT1_type-03 (NP_005154.2:p.L52R)	125	130	124	108	143	147	144	144	106	123	179	168	176	135	133	127	113	144	159	177	175	156	125	125	183	157	173	209	5	41	19	36	43	29	74	40	54	4	47	27	15	26	34	37	16
463	[AKT1]	207	AKT serine/threonine kinase 1	AKT1_type-04 (NP_005154.2:p.Q79K)	101	126	160	148	146	125	140	135	95	131	135	127	123	100	129	139	127	124	152	182	155	176	187	187	172	172	151	147	5	45	20	43	48	28	79	39	39	5	52	24	15	27	26	34	22
464	[AKT1]	207	AKT serine/threonine kinase 1	AKT1_type-05 (NP_005154.2:p.E49K)	103	116	0	136	140	143	135	121	115	97	109	120	105	107	99	116	123	109	100	111	125	140	161	134	115	116	125	144	2	52	0	40	42	33	78	36	58	5	49	26	12	20	23	33	16
465	[AKT1S1]	84335	AKT1 substrate 1	Standard	65	61	79	67	73	70	69	50	35	42	61	57	0	69	62	65	0	59	60	50	0	0	61	67	0	48	0	0	3	17	11	19	15	13	39	9	23	0	22	5	0	12	7	13	0
466	[AKT2]	208	AKT serine/threonine kinase 2	Standard	191	220	241	205	243	229	268	253	181	216	230	255	247	207	245	237	215	261	193	232	246	213	281	225	223	216	213	250	7	65	32	57	64	42	103	58	113	10	75	44	29	36	60	60	35
467	[AKT2]	208	AKT serine/threonine kinase 2	Standard	132	156	167	153	133	96	120	116	120	129	124	136	137	118	119	104	117	119	157	144	164	250	249	227	219	234	195	175	2	45	26	43	47	34	85	37	100	3	41	22	13	22	27	32	18
468	[AKT2]	208	AKT serine/threonine kinase 2	Standard	147	167	162	151	219	182	185	215	192	189	251	250	259	213	204	223	232	255	199	179	261	179	241	207	226	233	195	183	5	53	30	52	64	42	98	53	185	9	64	40	35	45	46	70	38
469	[AKT2]	208	AKT serine/threonine kinase 2	AKT2_Control (NP_001617.1)	227	263	225	211	216	218	192	197	186	162	181	195	202	184	211	193	177	185	181	206	240	241	245	205	206	174	207	225	7	66	37	59	59	43	94	52	118	7	58	35	23	32	32	47	28
470	[AKT2]	208	AKT serine/threonine kinase 2	AKT2_type-01 (NP_001617.1:p.E17K)	388	365	356	334	405	342	289	334	299	299	359	370	368	309	381	282	286	323	293	228	298	309	336	312	236	242	259	335	10	63	32	50	74	49	106	60	154	11	85	48	37	40	44	59	41
471	[AKT3]	10000	AKT serine/threonine kinase 3	Standard	145	139	144	142	109	139	142	143	142	173	173	185	117	167	136	142	158	138	200	243	198	189	232	179	153	160	170	168	6	43	14	42	39	29	79	32	48	6	43	26	8	25	20	26	16
472	[AKT3]	10000	AKT serine/threonine kinase 3	Standard	162	177	136	150	192	177	158	171	174	156	153	170	191	157	143	150	147	183	129	113	118	124	118	113	156	129	139	151	3	45	18	40	50	28	83	42	53	6	51	26	15	26	33	38	18
473	[AKT3]	10000	AKT serine/threonine kinase 3	AKT3_Control (NP_005456.1)	105	141	192	166	129	88	96	92	84	97	101	103	94	84	93	79	101	106	113	111	127	153	168	158	148	192	156	153	2	43	22	41	37	25	55	32	38	2	31	17	8	17	19	26	12
474	[AKT3]	10000	AKT serine/threonine kinase 3	AKT3_type-01 (NP_005456.1:p.E17K)	193	257	286	182	214	201	200	201	174	193	207	228	215	179	182	177	183	199	171	192	168	199	188	174	213	188	167	214	6	46	26	45	50	37	85	43	54	7	52	27	23	25	37	36	21
475	[AKTIP]	64400	AKT interacting protein	Standard	271	309	293	328	270	244	241	242	179	294	278	297	302	248	274	252	220	274	299	285	246	242	278	280	298	310	301	306	8	56	29	57	59	35	80	49	54	8	53	36	20	45	35	46	30
476	[AKTIP]	64400	AKT interacting protein	Standard	276	317	331	279	390	308	323	331	300	301	321	348	320	284	336	349	301	344	378	348	473	415	458	369	408	390	393	412	9	77	30	68	74	48	128	68	89	8	68	50	30	63	55	78	38
477	[ALAD]	210	aminolevulinate dehydratase	Standard	233	280	341	295	242	238	223	252	220	226	249	287	269	255	248	241	200	240	263	277	328	307	311	343	382	353	393	399	8	59	42	61	54	39	105	59	67	13	61	40	34	45	44	48	30
478	[ALAS1]	211	5'-aminolevulinate synthase 1	Standard	99	103	134	123	81	76	102	78	67	84	87	75	70	81	73	74	78	82	81	80	58	112	103	117	81	93	80	72	2	29	14	30	27	13	52	23	28	1	25	14	4	11	13	21	7
479	[ALAS2]	212	5'-aminolevulinate synthase 2	Standard	202	226	276	223	198	175	218	180	143	215	210	230	220	200	155	187	171	184	285	269	249	286	279	282	245	238	285	284	5	43	29	49	43	29	80	45	57	6	49	33	17	27	30	31	22
480	[ALB]	213	albumin	Standard	99	102	132	94	147	117	121	141	84	131	157	129	129	119	118	124	117	93	133	155	199	164	181	167	169	178	155	198	2	28	16	30	38	23	58	37	38	5	35	14	10	19	22	30	15
481	[ALCAM]	214	activated leukocyte cell adhesion molecule	Standard	193	199	230	215	182	192	206	180	117	194	217	187	249	230	235	211	194	191	255	234	231	259	228	210	196	223	219	235	7	45	29	35	49	32	88	44	52	9	48	28	21	27	38	48	19
482	[ALCAM]	214	activated leukocyte cell adhesion molecule	Standard	176	197	200	210	175	162	156	140	126	172	165	166	175	169	210	173	166	167	168	183	150	171	139	180	141	162	161	144	11	40	19	40	38	28	72	27	36	7	43	27	16	32	32	35	19
483	[ALDH16A1]	126133	aldehyde dehydrogenase 16 family member A1	Standard	198	188	163	184	139	129	179	234	133	139	165	175	164	158	160	124	131	129	248	167	200	165	155	152	150	140	170	156	6	44	22	44	39	27	82	51	51	2	43	24	16	28	33	31	20
484	[ALDH18A1]	5832	aldehyde dehydrogenase 18 family member A1	Standard	214	209	191	193	200	203	194	196	167	212	207	243	218	181	191	166	180	206	240	240	266	270	238	265	246	234	247	262	6	41	23	45	48	34	87	50	54	7	48	28	20	31	30	40	19
485	[ALDH1A1]	216	aldehyde dehydrogenase 1 family member A1	Standard	158	148	157	211	142	150	146	135	125	144	145	156	147	135	154	157	124	143	141	161	176	185	150	158	173	187	157	197	5	43	26	47	42	30	76	45	60	3	56	23	19	28	27	38	27
486	[ALDH1A1]	216	aldehyde dehydrogenase 1 family member A1	Standard	121	166	203	203	134	121	109	106	95	118	108	123	118	101	120	116	110	121	167	155	181	171	204	205	208	212	197	174	6	43	19	35	39	21	68	32	47	2	35	15	9	20	19	31	23
487	[ALDH1A1]	216	aldehyde dehydrogenase 1 family member A1	Standard	72	91	97	90	73	81	76	71	45	66	70	81	76	81	77	76	66	68	67	72	89	85	111	97	89	90	81	93	3	25	13	19	13	13	37	13	29	1	22	10	1	11	12	13	11
488	[ALDH1A2]	8854	aldehyde dehydrogenase 1 family member A2	Standard	111	116	116	109	109	102	116	109	75	101	98	112	105	93	86	98	96	102	107	95	86	109	113	107	103	90	89	100	2	37	16	34	38	23	73	30	47	2	48	21	12	25	25	26	16
489	[ALDH1A3]	220	aldehyde dehydrogenase 1 family member A3	Standard	98	140	99	95	126	104	110	95	90	120	134	119	103	97	84	92	75	90	116	132	115	163	139	147	138	139	143	159	4	28	11	32	39	19	64	22	37	4	46	18	7	23	18	26	9
490	[ALDH1B1]	219	aldehyde dehydrogenase 1 family member B1	Standard	219	234	265	238	283	266	228	261	226	268	272	306	272	218	254	234	208	250	335	356	442	345	346	311	381	358	340	373	7	63	32	63	75	40	108	68	91	10	73	41	31	42	51	60	35
491	[ALDH1L1]	10840	aldehyde dehydrogenase 1 family member L1	Standard	29	0	0	0	24	0	24	30	0	37	37	0	29	20	31	36	0	0	0	26	0	0	0	0	0	0	0	0	1	0	0	0	17	0	23	10	0	1	18	0	2	9	9	11	0
492	[ALDH1L2]	160428	aldehyde dehydrogenase 1 family member L2	Standard	119	139	163	142	164	144	147	154	142	73	127	135	116	112	124	97	118	138	120	157	152	183	159	148	173	180	150	181	1	47	19	50	44	31	93	41	59	5	58	17	17	24	28	32	16
493	[ALDH2]	217	aldehyde dehydrogenase 2 family (mitochondrial)	Standard	113	131	205	126	155	106	121	122	108	143	154	169	178	140	138	124	105	116	181	160	214	199	239	197	254	186	192	180	3	38	18	43	45	29	64	46	56	2	50	23	15	29	34	32	19
494	[ALDH3A1]	218	aldehyde dehydrogenase 3 family member A1	Standard	88	101	105	108	111	100	108	98	74	105	110	125	110	81	95	114	96	93	101	131	132	146	130	119	88	118	106	133	3	32	16	38	35	21	57	24	44	2	39	20	10	16	22	29	14
495	[ALDH3A2]	224	aldehyde dehydrogenase 3 family member A2	Standard	154	180	170	134	183	167	163	195	167	168	205	209	214	194	152	126	160	159	169	209	243	215	254	199	234	205	220	212	5	50	25	38	48	36	82	52	60	7	41	25	23	26	33	33	23
496	[ALDH3B1]	221	aldehyde dehydrogenase 3 family member B1	Standard	126	140	156	159	143	151	143	125	121	121	114	122	119	128	122	111	114	120	95	105	89	100	111	102	89	94	92	97	5	40	22	44	42	36	72	42	50	8	47	19	13	22	24	33	17
497	[ALDH3B1]	221	aldehyde dehydrogenase 3 family member B1	Standard	94	111	134	115	112	95	107	126	84	125	129	127	116	110	111	103	102	105	96	134	142	183	166	184	183	192	155	145	2	38	15	35	26	28	60	31	46	2	42	16	12	18	23	29	17
498	[ALDH4A1]	8659	aldehyde dehydrogenase 4 family member A1	Standard	162	171	192	170	166	143	178	184	138	184	179	187	182	168	163	178	155	157	148	148	180	178	155	182	188	172	178	188	2	53	20	49	49	38	82	52	68	5	56	24	17	33	39	51	24
499	[ALDH5A1]	7915	aldehyde dehydrogenase 5 family member A1	Standard	38	62	85	72	82	57	74	74	33	80	78	91	74	73	61	63	57	88	66	65	102	96	109	94	87	72	75	84	0	23	9	20	21	12	45	18	29	2	33	11	5	9	13	20	9
500	[ALDH6A1]	4329	aldehyde dehydrogenase 6 family member A1	Standard	197	262	180	230	238	189	204	218	205	216	235	224	218	191	214	202	201	194	160	158	183	161	150	172	168	204	156	198	6	53	24	55	61	30	83	49	61	9	61	35	23	32	48	47	29
501	[ALDH7A1]	501	aldehyde dehydrogenase 7 family member A1	Standard	78	56	66	68	62	70	64	64	0	83	71	69	64	53	71	58	58	58	83	77	82	97	84	75	75	89	92	70	3	22	12	19	19	16	44	17	0	2	27	4	7	11	9	23	11
502	[ALDH8A1]	64577	aldehyde dehydrogenase 8 family member A1	Standard	236	205	194	171	243	210	199	209	204	205	237	223	236	190	190	192	151	212	270	252	291	251	243	222	255	261	279	296	9	49	28	52	59	41	93	61	67	7	66	36	24	31	43	48	27
503	[ALDH9A1]	223	aldehyde dehydrogenase 9 family member A1	Standard	156	150	142	144	125	118	127	118	84	153	158	160	145	129	138	137	107	128	210	197	189	268	222	212	183	177	219	200	4	40	16	28	38	21	65	30	40	6	40	24	16	22	26	37	14
504	[ALDOA]	226	aldolase, fructose-bisphosphate A	Standard	70	81	141	107	81	72	77	66	55	67	76	91	89	85	84	70	82	89	95	119	99	128	124	142	122	127	130	117	1	28	17	25	28	17	45	21	31	2	29	13	8	13	17	21	13
505	[ALDOC]	230	aldolase, fructose-bisphosphate C	Standard	81	89	112	100	80	82	100	80	62	69	70	66	73	65	78	71	72	76	77	91	85	102	121	112	95	112	88	88	2	28	11	30	25	13	48	21	27	1	23	13	5	14	15	18	13
506	[ALG1]	56052	ALG1, chitobiosyldiphosphodolichol beta-mannosyltransferase	Standard	401	372	350	369	296	244	245	251	230	348	351	344	275	301	248	299	275	349	385	343	424	381	473	372	419	439	359	434	13	52	39	56	46	33	79	62	62	13	63	42	28	33	35	57	38
507	[ALG10]	84920	ALG10, alpha-1,2-glucosyltransferase	Standard	64	72	68	62	53	75	70	67	46	45	52	72	72	53	0	48	57	66	67	80	75	94	70	87	93	71	62	89	5	25	10	25	22	20	49	22	27	2	20	12	4	9	0	14	9
508	[ALG11]	440138	ALG11, alpha-1,2-mannosyltransferase	Standard	166	182	144	149	138	134	143	118	117	166	218	134	189	179	146	106	129	175	216	215	287	202	258	239	217	152	157	214	6	40	13	33	35	22	61	27	39	5	44	23	16	25	23	26	17
509	[ALG12]	79087	ALG12, alpha-1,6-mannosyltransferase	Standard	247	201	161	251	202	227	213	209	180	156	181	206	187	165	195	181	186	203	126	93	129	148	168	141	121	124	152	151	4	41	22	48	37	38	82	45	55	4	43	26	12	28	31	37	26
510	[ALG13]	79868	ALG13, UDP-N-acetylglucosaminyltransferase subunit	Standard	122	133	113	98	138	140	118	107	96	123	155	163	135	109	125	110	119	138	78	83	86	106	99	96	88	116	117	107	2	37	18	29	40	25	63	33	43	4	52	20	14	25	28	34	24
511	[ALG14]	199857	ALG14, UDP-N-acetylglucosaminyltransferase subunit	Standard	315	319	346	364	359	338	300	335	391	257	292	325	265	236	299	307	299	349	372	384	404	442	370	328	410	378	372	446	12	68	52	67	62	46	121	77	98	12	70	53	31	36	56	68	54
512	[ALG1L]	200810	ALG1, chitobiosyldiphosphodolichol beta-mannosyltransferase like	Standard	175	182	194	202	225	218	185	215	183	197	189	210	177	197	167	174	174	176	267	236	252	252	252	225	255	294	237	238	5	41	20	46	53	32	84	45	61	6	55	28	16	35	35	46	23
513	[ALG2]	85365	ALG2, alpha-1,3/1,6-mannosyltransferase	Standard	182	211	198	224	195	211	199	208	239	155	194	212	175	190	191	209	177	146	220	213	219	205	296	206	179	244	247	235	7	41	23	45	50	35	90	50	56	8	42	23	19	27	31	35	31
514	[ALG3]	10195	ALG3, alpha-1,3- mannosyltransferase	Standard	147	124	190	141	188	161	197	164	159	105	125	141	137	155	140	137	142	147	110	107	118	103	122	98	69	92	96	124	5	35	18	33	43	32	80	39	54	4	41	20	12	24	32	39	23
515	[ALG5]	29880	ALG5, dolichyl-phosphate beta-glucosyltransferase	Standard	275	248	269	271	312	295	228	328	301	241	311	284	274	296	328	267	240	295	242	241	333	268	280	274	269	257	308	337	15	67	33	61	68	42	95	70	84	11	69	51	34	49	57	60	39
516	[ALG6]	29929	ALG6, alpha-1,3-glucosyltransferase	Standard	141	158	173	147	125	148	148	162	129	142	115	141	130	109	118	138	121	117	162	152	164	163	166	131	132	136	111	160	5	44	23	34	36	29	77	42	42	3	38	20	10	20	25	35	19
517	[ALG8]	79053	ALG8, alpha-1,3-glucosyltransferase	Standard	163	216	216	247	166	153	177	181	149	166	173	203	180	178	175	175	154	166	198	213	236	246	246	245	271	220	263	253	5	49	24	49	39	26	65	36	52	9	37	27	15	23	33	37	26
518	[ALG9]	79796	ALG9, alpha-1,2-mannosyltransferase	Standard	87	109	101	101	91	104	115	93	61	89	72	96	98	98	58	71	97	90	94	88	0	89	113	100	81	90	87	80	2	31	17	26	29	18	60	27	42	3	35	16	9	14	16	19	8
519	[ALK]	238	anaplastic lymphoma receptor tyrosine kinase	Standard	273	348	347	355	438	360	345	374	337	297	364	370	362	346	363	403	351	419	275	253	379	320	364	283	352	302	339	357	13	70	38	70	73	55	117	84	89	8	66	53	39	50	60	68	114
520	[ALK]	238	anaplastic lymphoma receptor tyrosine kinase	ALK_Control (NP_004295.2)	111	117	113	89	110	80	86	90	72	119	126	108	101	102	101	96	96	112	102	130	128	133	148	100	135	161	144	168	5	34	14	27	40	21	57	33	52	4	50	21	10	21	26	28	20
521	[ALK]	238	anaplastic lymphoma receptor tyrosine kinase	ALK_type-01 (NP_004295.2:p.L1196M)	114	133	138	128	115	90	107	106	91	114	114	114	121	99	103	77	109	96	112	114	118	154	122	133	133	145	134	106	3	24	18	45	37	21	66	25	45	0	44	20	11	22	21	22	14
522	[ALK]	238	anaplastic lymphoma receptor tyrosine kinase	ALK_type-02 (NP_004295.2:p.G1269A)	100	119	108	118	112	116	114	105	84	98	93	103	91	105	104	97	86	99	81	103	110	141	127	127	120	134	111	98	4	34	15	32	34	25	60	30	38	5	46	20	8	20	24	28	16
523	[ALK]	238	anaplastic lymphoma receptor tyrosine kinase	ALK_type-03 (NP_004295.2:p.C1156Y)	155	184	156	145	180	145	141	160	137	167	151	153	143	151	135	151	136	142	143	120	149	170	172	154	128	156	145	176	4	44	19	38	44	28	68	40	49	6	47	24	16	27	26	31	18
524	[ALK]	238	anaplastic lymphoma receptor tyrosine kinase	ALK_type-04 (NP_004295.2:p.G1202R)	179	179	169	183	167	145	167	158	136	174	182	178	170	150	168	138	153	144	179	158	140	222	205	231	178	219	194	175	3	37	19	35	41	28	69	40	45	4	43	20	13	23	25	29	20
525	[ALK]	238	anaplastic lymphoma receptor tyrosine kinase	ALK_type-05 (NP_004295.2:p.T1151_L1152insT)	139	152	168	152	127	134	149	131	120	146	139	141	116	135	134	120	124	125	160	139	123	183	161	159	162	157	169	171	5	34	19	38	31	26	68	30	43	3	40	18	12	23	26	32	13
526	[ALK]	238	anaplastic lymphoma receptor tyrosine kinase	ALK_type-06 (NP_004295.2:p.L1152R)	105	129	107	99	107	110	113	123	84	124	135	140	108	123	124	115	94	89	121	120	110	132	121	126	130	139	150	140	2	30	13	30	35	19	65	30	41	4	45	18	10	19	26	28	14
527	[ALK]	238	anaplastic lymphoma receptor tyrosine kinase	ALK_type-07 (NP_004295.2:p.S1206Y)	132	147	180	125	142	128	133	146	105	147	155	168	150	157	156	147	142	130	158	138	114	165	146	159	130	154	145	169	3	39	20	34	35	27	64	32	45	5	49	19	12	24	30	36	19
528	[ALK]	238	anaplastic lymphoma receptor tyrosine kinase	ALK_type-08 (NP_004295.2:p.R1275Q)	154	154	158	147	166	134	159	159	136	147	142	144	148	132	120	138	130	133	119	152	168	171	147	126	133	154	175	142	3	31	18	38	41	28	69	30	50	4	48	23	14	22	25	32	16
529	[ALK]	238	anaplastic lymphoma receptor tyrosine kinase	ALK_type-09 (NP_004295.2:p.F1174L)	154	191	162	180	180	167	146	153	138	178	193	174	170	154	157	157	160	164	216	196	158	187	174	188	156	191	176	196	4	38	23	50	40	32	68	40	52	6	50	25	16	27	28	35	16
530	[ALK]	238	anaplastic lymphoma receptor tyrosine kinase	ALK_type-10 (NP_004295.2:p.F1174C)	95	120	84	91	100	78	104	99	61	115	102	93	78	80	94	96	84	68	94	97	99	116	141	147	127	135	114	107	3	28	15	26	29	23	49	27	35	6	38	15	11	17	24	24	16
531	[ALK]	238	anaplastic lymphoma receptor tyrosine kinase	ALK_type-11 (NP_004295.2:p.F1174V)	162	166	136	144	178	170	143	160	129	143	146	124	129	128	138	134	135	149	153	176	144	155	0	156	163	176	167	178	4	40	15	36	49	28	75	37	54	3	48	20	15	23	30	34	19
532	[ALK]	238	anaplastic lymphoma receptor tyrosine kinase	ALK_type-12 (NP_004295.2:p.F1174I)	139	166	182	182	128	117	117	126	93	149	126	140	130	100	111	119	107	112	131	135	161	221	160	172	187	204	195	182	3	37	23	39	35	23	61	34	40	4	36	18	10	19	19	24	13
533	[ALK]	238	anaplastic lymphoma receptor tyrosine kinase	ALK_type-13 (NP_004295.2:p.F1245V)	170	188	180	175	165	168	159	174	138	169	166	190	178	161	149	148	153	163	158	168	160	181	186	176	169	209	176	210	3	44	17	39	51	27	74	42	51	4	51	23	16	26	25	37	21
534	[ALK]	238	anaplastic lymphoma receptor tyrosine kinase	ALK_type-14 (NP_004295.2:p.F1245C)	143	179	188	135	140	121	134	126	108	148	140	148	144	146	139	124	124	126	172	153	174	212	180	175	184	152	170	175	2	31	17	35	35	27	64	33	47	5	42	24	10	20	23	32	17
535	[ALK]	238	anaplastic lymphoma receptor tyrosine kinase	ALK_type-15 (NP_004295.2:p.F1245L)	155	184	180	139	174	136	151	170	126	181	178	187	180	170	171	163	143	158	176	147	176	227	184	164	196	207	196	201	7	43	27	39	48	26	71	40	42	4	54	26	19	19	30	40	21
536	[ALK]	238	anaplastic lymphoma receptor tyrosine kinase	ALK_type-16 (NP_004295.2:p.D1091N)	125	164	105	109	130	103	115	137	92	141	134	122	137	129	117	115	114	116	132	126	145	154	152	144	136	182	149	164	4	35	19	32	35	25	68	32	37	4	44	14	15	19	22	29	15
537	[ALK]	238	anaplastic lymphoma receptor tyrosine kinase	ALK_type-17 (NP_004295.2:p.T1151M)	144	160	153	158	135	130	142	137	131	145	139	138	134	114	128	120	109	130	118	157	192	193	161	178	183	187	194	150	4	32	22	35	36	23	63	29	40	6	45	22	14	22	25	31	14
538	[ALK]	238	anaplastic lymphoma receptor tyrosine kinase	ALK_type-18 (NP_004295.2:p.I1171N)	129	135	139	129	133	118	120	125	106	100	101	98	107	112	109	108	96	109	126	144	114	125	144	150	156	163	150	148	4	34	18	38	35	28	65	35	48	7	45	20	11	17	21	33	15
539	[ALK]	238	anaplastic lymphoma receptor tyrosine kinase	ALK_type-19 (NP_004295.2:p.Y1278S)	164	172	186	171	177	166	167	156	143	155	153	167	154	139	152	148	145	145	152	179	125	212	204	200	193	199	205	210	4	39	23	38	54	28	75	38	60	7	50	29	12	23	26	35	18
540	[ALK]	238	anaplastic lymphoma receptor tyrosine kinase	ALK_type-20 (NP_004295.2:p.R401*)	211	221	231	208	217	212	189	223	191	204	195	220	208	173	189	191	173	192	201	216	237	244	240	222	209	232	241	260	6	56	30	58	65	42	100	61	67	6	55	32	25	25	47	55	30
541	[ALK]	238	anaplastic lymphoma receptor tyrosine kinase	ALK_type-21 (NP_004295.2:p.A585T)	137	146	181	124	150	129	145	157	114	144	145	157	146	143	139	124	124	149	161	149	162	175	213	178	185	186	145	207	4	41	21	36	38	30	74	41	50	3	44	19	14	21	29	30	16
542	[ALK]	238	anaplastic lymphoma receptor tyrosine kinase	ALK_type-22 (NP_004295.2:p.R69Q)	146	170	143	170	138	137	125	139	123	160	159	171	159	145	134	140	116	141	157	142	136	192	171	160	184	176	188	217	4	34	17	37	44	30	64	37	42	4	45	23	16	21	24	31	13
543	[ALK]	238	anaplastic lymphoma receptor tyrosine kinase	ALK_type-23 (NP_004295.2:p.R1209Q)	143	159	168	166	165	146	128	157	131	148	157	158	172	149	133	148	126	136	135	130	120	154	163	159	159	186	164	197	4	45	17	39	45	32	74	39	52	6	44	23	17	27	29	35	17
544	[ALK]	238	anaplastic lymphoma receptor tyrosine kinase	ALK_type-24 (NP_004295.2:p.H1030P)	123	121	118	131	139	138	131	141	91	127	132	127	144	115	114	117	110	127	137	174	140	173	147	153	156	151	182	183	5	41	23	40	50	30	71	36	50	7	55	24	14	26	25	34	20
545	[ALK]	238	anaplastic lymphoma receptor tyrosine kinase	ALK_type-25 (NP_004295.2:p.D1225N)	90	134	117	106	122	104	108	121	85	99	113	124	112	103	96	83	71	87	120	127	129	160	127	132	138	161	164	130	2	39	16	32	37	22	59	37	45	3	38	17	12	19	24	28	13
546	[ALKBH1]	8846	alkB homolog 1, histone H2A dioxygenase	Standard	89	115	99	91	94	92	100	90	60	74	101	120	118	89	94	105	95	106	76	71	114	110	105	88	104	112	91	95	1	40	18	35	30	20	64	26	40	1	43	24	11	108	23	27	16
547	[ALKBH2]	121642	alkB homolog 2, alpha-ketoglutarate dependent dioxygenase	Standard	284	263	266	245	249	241	267	247	221	251	238	218	249	211	245	218	200	237	295	286	294	283	316	282	281	268	284	314	10	52	31	54	49	39	99	61	63	11	56	32	20	31	44	42	31
548	[ALKBH3]	221120	alkB homolog 3, alpha-ketoglutaratedependent dioxygenase	Standard	132	125	194	133	134	173	132	153	142	133	138	171	148	153	136	156	151	166	99	124	115	131	120	116	122	123	113	115	3	48	28	52	51	39	84	43	61	3	51	29	12	32	32	44	25
549	[ALKBH4]	54784	alkB homolog 4, lysine demethylase	Standard	112	99	117	91	87	86	97	74	71	88	100	96	80	87	85	86	75	88	99	95	101	96	112	103	105	93	100	116	3	30	15	24	23	16	46	28	31	2	26	13	12	15	13	21	11
550	[ALKBH4]	54784	alkB homolog 4, lysine demethylase	Standard	59	59	77	68	93	93	101	100	75	79	110	114	90	75	80	109	67	83	90	116	124	116	120	115	114	124	111	120	1	27	12	27	32	23	59	29	36	1	40	18	8	18	24	25	14
551	[ALKBH5]	54890	alkB homolog 5, RNA demethylase	Standard	85	75	84	102	72	91	94	83	64	92	77	79	89	73	80	78	76	69	89	100	68	85	131	119	98	105	96	79	1	22	8	18	17	14	36	22	29	0	30	11	7	15	19	21	10
552	[ALKBH6]	84964	alkB homolog 6	Standard	239	241	232	238	264	247	244	242	206	206	250	210	255	192	198	177	249	240	244	229	338	291	300	267	290	225	229	302	11	70	35	75	79	52	112	86	71	9	82	47	35	43	46	59	49
553	[ALKBH7]	84266	alkB homolog 7	Standard	127	103	129	108	136	171	137	130	116	161	134	139	170	140	141	122	134	149	177	204	209	181	183	204	206	174	169	187	1	49	21	47	54	32	99	50	61	5	48	32	21	27	32	36	25
554	[ALKBH8]	91801	alkB homolog 8, tRNA methyltransferase	Standard	100	163	164	157	128	130	147	172	122	99	137	142	134	102	118	110	118	129	136	102	112	122	106	109	117	135	101	102	3	47	18	41	39	29	81	38	58	2	46	22	16	23	30	36	21
555	[ALLC]	55821	allantoicase	Standard	155	171	170	173	170	162	144	147	157	131	144	162	141	129	141	125	145	140	101	92	93	98	107	129	120	111	112	111	4	40	21	42	41	29	71	41	52	3	52	22	12	21	25	32	21
556	[ALMS1P1]			Standard	437	417	418	295	433	413	428	402	350	321	397	408	382	303	278	297	305	347	296	346	408	346	354	402	346	391	376	374	10	90	45	70	74	52	119	83	88	16	87	65	46	52	58	71	48
557	[ALOX12]	239	arachidonate 12-lipoxygenase, 12S type	Standard	82	81	91	66	78	67	44	57	43	54	94	87	82	60	89	83	87	75	61	46	0	67	78	55	58	81	51	57	3	33	17	22	26	16	31	21	28	2	40	10	7	10	22	25	12
558	[ALOX12B]	242	arachidonate 12-lipoxygenase, 12R type	Standard	116	117	116	98	105	105	107	90	70	105	126	119	92	105	89	95	96	95	112	110	86	129	127	140	98	113	105	110	1	31	11	27	29	16	44	23	28	4	29	12	4	12	13	19	12
559	[ALOX12B]	242	arachidonate 12-lipoxygenase, 12R type	Standard	178	219	265	259	224	202	166	179	178	156	173	204	189	168	181	178	166	151	147	142	151	159	179	215	137	176	181	188	8	53	31	44	56	29	78	45	52	6	47	27	23	35	37	36	22
560	[ALOX15]	246	arachidonate 15-lipoxygenase	Standard	144	143	161	139	139	147	162	139	101	115	119	136	117	109	109	103	137	122	129	138	165	161	146	145	143	145	118	121	3	37	20	43	46	29	82	45	57	3	43	18	6	24	23	24	19
561	[ALOX15B]	247	arachidonate 15-lipoxygenase, type B	Standard	94	117	117	105	148	156	149	121	119	101	125	137	97	103	117	115	119	123	116	120	134	136	122	121	127	120	86	109	2	46	16	35	38	24	69	40	60	3	52	21	10	25	24	32	20
562	[ALOX5]	240	arachidonate 5-lipoxygenase	Standard	150	137	125	172	113	104	144	105	104	106	181	191	120	146	157	113	102	106	176	152	190	210	212	166	184	189	201	141	6	30	17	38	32	22	68	33	49	3	48	25	11	18	29	29	15
563	[ALOX5AP]	241	arachidonate 5-lipoxygenase activating protein	Standard	316	346	303	334	365	368	296	316	307	321	369	387	370	320	349	347	305	392	357	369	452	474	452	390	455	443	452	521	13	74	41	70	81	56	128	77	79	16	74	60	44	43	57	73	48
564	[ALOXE3]	59344	arachidonate lipoxygenase 3	Standard	80	93	113	102	97	110	111	102	81	76	71	73	81	82	84	95	96	87	78	102	106	128	137	108	84	109	73	96	2	24	11	28	26	20	50	22	33	4	29	14	8	16	12	23	12
565	[ALPI]	248	alkaline phosphatase, intestinal	Standard	158	191	140	160	135	145	158	160	99	150	140	140	130	128	138	131	109	135	218	204	236	225	244	225	233	245	230	171	4	44	22	53	47	34	89	52	56	4	58	32	18	30	36	38	19
566	[ALPL]	249	alkaline phosphatase, liver/bone/kidney	Standard	231	236	263	264	257	250	221	239	222	212	208	258	252	229	218	233	193	277	223	214	251	236	229	200	236	201	224	271	14	50	35	63	63	47	89	60	78	12	75	44	30	42	54	61	31
567	[ALPP]	250	alkaline phosphatase, placental	Standard	205	225	232	222	273	262	214	239	233	197	216	220	211	185	183	189	182	217	258	257	271	256	246	262	287	279	242	260	7	52	29	53	60	40	93	51	73	9	59	30	20	33	40	44	31
568	[ALPPL2]	251	alkaline phosphatase, placental like 2	Standard	178	223	204	172	183	164	153	149	117	137	147	214	199	190	226	197	191	200	134	140	180	184	209	179	183	169	166	184	5	69	29	64	63	38	90	52	68	3	70	25	26	38	45	50	31
569	[ALS2]	57679	ALS2, alsin Rho guanine nucleotide exchange factor	Standard	100	92	79	79	80	77	96	89	78	101	114	115	115	108	116	77	84	105	145	128	114	133	118	104	141	85	113	142	11	31	17	30	31	27	52	27	39	9	45	22	13	24	21	27	22
570	[ALS2CL]	259173	ALS2 C-terminal like	Standard	208	203	200	184	197	204	254	195	153	200	181	197	216	177	157	163	144	184	198	193	253	181	193	187	224	206	193	215	5	57	33	56	67	42	118	61	88	8	68	37	26	41	47	39	29
571	[ALS2CR11]	151254	amyotrophic lateral sclerosis 2 chromosome region candidate 11	Standard	540	574	564	598	516	625	617	581	468	592	611	605	578	559	526	502	514	480	451	468	436	551	552	512	428	401	426	500	10	56	31	50	44	41	93	48	65	8	48	48	21	35	38	39	34
572	[ALS2CR12]	130540	amyotrophic lateral sclerosis 2 chromosome region candidate 12	Standard	262	303	250	259	297	263	262	251	233	224	275	255	230	210	234	204	202	239	274	278	287	297	289	240	266	274	309	325	8	61	38	194	66	43	108	61	72	6	75	39	26	40	46	51	29
573	[ALX1]	8092	ALX homeobox 1	Standard	198	175	171	192	186	200	198	187	161	173	187	193	182	168	198	192	206	184	191	196	215	216	218	181	212	209	211	232	6	51	25	57	61	39	108	68	62	6	62	32	21	27	41	55	33
574	[ALX3]	257	ALX homeobox 3	Standard	44	46	0	52	0	0	53	0	0	38	43	48	0	58	61	62	0	0	59	60	0	72	76	75	72	66	71	0	1	15	0	13	0	0	24	0	0	-1	23	7	0	12	13	12	0
575	[ALX4]	60529	ALX homeobox 4	Standard	30	0	0	0	0	49	28	25	0	0	0	0	38	0	43	0	0	0	0	29	0	0	0	0	0	0	39	0	-1	0	0	0	0	10	23	8	0	0	0	0	7	0	6	0	0
576	[ALYREF]	10189	Aly/REF export factor	Standard	100	97	102	90	86	81	80	81	62	88	101	94	108	96	89	87	82	89	78	71	69	90	112	81	97	97	88	91	2	13	7	11	10	12	28	11	17	3	17	9	7	9	12	12	3
577	[AMACR]	23600	alpha-methylacyl-CoA racemase	Standard	273	283	288	245	286	290	278	292	293	229	275	301	301	260	293	274	251	291	215	231	252	254	276	209	231	228	241	288	8	68	32	57	62	47	94	63	76	6	59	39	29	35	50	57	40
578	[AMBP]	259	alpha-1-microglobulin/bikunin precursor	Standard	146	168	167	165	140	150	165	168	137	187	180	169	155	134	158	140	128	117	196	187	199	209	226	225	0	0	276	255	4	34	19	33	38	22	78	31	48	7	50	26	14	20	25	39	14
579	[AMBRA1]	55626	autophagy and beclin 1 regulator 1	Standard	121	144	119	111	87	114	101	122	109	115	129	133	122	114	106	81	101	106	114	94	82	96	90	76	90	106	110	147	4	41	18	27	33	22	62	37	34	4	47	21	11	22	25	26	15
580	[AMD1]	262	adenosylmethionine decarboxylase 1	Standard	282	344	318	315	379	308	298	303	313	275	282	323	323	285	295	276	269	291	266	257	258	293	285	322	297	317	320	308	11	70	40	63	73	44	106	72	73	13	65	40	26	40	40	54	36
581	[AMDHD1]	144193	amidohydrolase domain containing 1	Standard	108	116	160	110	120	119	143	138	105	121	130	133	124	118	123	94	119	110	143	157	123	139	143	166	150	153	141	147	2	49	20	40	50	33	77	45	58	5	45	34	12	23	28	43	17
582	[AMDHD2]	51005	amidohydrolase domain containing 2	Standard	132	151	161	108	124	133	166	165	111	154	154	141	155	131	131	124	130	117	193	218	215	209	189	186	243	222	169	195	3	36	17	25	36	25	79	42	50	4	40	14	10	21	23	29	16
583	[AMER3]	205147	APC membrane recruitment protein 3	Standard	45	47	0	54	0	0	59	0	0	55	39	0	49	55	50	58	48	0	58	66	0	53	82	67	52	0	61	0	2	13	0	8	0	0	30	0	0	5	11	0	1	8	5	13	2
584	[AMFR]	267	autocrine motility factor receptor	Standard	232	243	245	245	231	215	218	225	215	220	230	224	230	176	186	219	213	230	244	202	227	201	202	181	223	233	203	263	8	39	28	44	37	30	83	47	53	7	124	35	18	26	28	39	19
585	[AMHR2]	269	anti-Mullerian hormone receptor type 2	Standard	104	96	97	97	83	93	101	97	67	106	113	110	99	116	100	106	91	97	0	38	0	58	0	62	63	59	80	65	0	29	14	23	28	15	46	20	32	4	35	10	7	18	21	26	10
586	[AMIGO1]	57463	adhesion molecule with Ig like domain 1	Standard	124	119	124	109	107	113	115	115	84	107	95	112	111	87	92	92	110	98	67	55	0	97	77	72	0	0	55	72	3	33	17	32	36	28	66	30	41	4	44	17	7	20	20	23	15
587	[AMIGO2]	347902	adhesion molecule with Ig like domain 2	Standard	239	212	235	220	253	270	257	231	206	235	273	261	252	204	201	229	216	205	253	302	288	290	316	285	270	306	282	274	7	45	21	47	55	36	82	48	61	6	56	28	19	28	32	45	20
588	[AMMECR1]	9949	Alport syndrome, mental retardation, midface hypoplasia and elliptocytosis chromosomal region gene 1	Standard	183	205	253	209	270	219	213	229	168	230	252	243	283	230	235	250	188	255	243	241	257	220	272	236	254	229	243	289	9	68	25	53	63	47	98	62	84	9	73	45	31	49	46	55	35
589	[AMMECR1L]	83607	AMMECR1 like	Standard	89	79	107	75	87	84	93	75	65	81	88	78	84	67	83	61	74	66	99	103	81	100	106	98	87	85	87	82	1	25	10	18	26	11	43	11	33	3	32	7	8	13	15	17	10
590	[AMN]	81693	amnion associated transmembrane protein	Standard	73	77	69	66	68	68	72	76	50	76	69	86	88	58	78	71	75	66	95	77	75	92	101	108	83	96	85	93	1	17	8	13	13	13	27	16	21	2	24	7	6	8	16	14	2
591	[AMN]	81693	amnion associated transmembrane protein	Standard	89	118	143	133	172	130	141	179	129	139	179	173	187	167	166	126	146	158	154	129	184	153	193	132	139	134	157	203	1	39	20	37	45	27	65	35	46	5	43	21	13	23	33	29	17
592	[AMN1]	196394	antagonist of mitotic exit network 1 homolog	Standard	228	208	262	302	190	183	218	213	155	200	192	236	232	181	213	217	194	195	166	186	140	191	233	209	198	173	170	240	7	47	30	46	45	33	77	47	48	6	49	32	21	32	35	39	27
593	[AMOT]	154796	angiomotin	Standard	102	89	101	76	86	72	95	73	70	84	89	84	108	102	96	79	95	91	97	96	0	110	106	100	0	93	68	90	1	21	13	19	18	13	43	15	28	4	23	16	8	11	20	20	9
594	[AMOTL1]	154810	angiomotin like 1	Standard	71	74	90	64	87	82	80	62	63	72	69	63	72	57	69	64	69	70	58	68	64	76	90	73	55	57	54	55	2	20	13	20	20	19	43	20	28	1	32	8	6	17	14	18	11
595	[AMOTL2]	51421	angiomotin like 2	Standard	53	81	85	65	81	81	97	79	52	76	87	73	78	81	68	78	77	59	84	67	96	80	89	84	82	72	85	77	0	27	13	22	27	18	43	21	30	1	31	10	7	24	13	23	12
596	[AMPD2]	271	adenosine monophosphate deaminase 2	Standard	75	106	86	71	99	77	75	78	46	101	99	100	102	98	85	78	75	82	93	110	128	134	110	111	131	118	132	126	3	31	11	22	16	16	39	17	24	3	29	15	4	18	17	22	8
597	[AMPD3]	272	adenosine monophosphate deaminase 3	Standard	221	210	167	202	188	181	213	202	199	153	157	150	180	163	157	127	163	185	211	194	193	267	202	189	220	207	195	245	6	39	24	44	42	35	76	41	57	7	40	21	9	21	27	28	18
598	[AMPH]	273	amphiphysin	Standard	31	53	0	49	42	0	50	46	0	36	0	0	0	43	0	0	0	0	26	34	0	60	0	46	40	62	44	41	2	21	0	20	24	0	31	20	0	1	0	0	0	11	0	0	0
599	[AMPH]	273	amphiphysin	Standard	85	92	89	85	86	86	103	80	56	84	103	110	86	82	93	81	87	75	112	120	92	160	133	144	129	158	158	113	1	21	18	23	18	14	46	24	22	2	26	15	6	12	12	15	13
600	[AMT]	275	aminomethyltransferase	Standard	124	111	138	102	105	88	87	97	69	95	90	92	82	76	92	78	95	78	74	75	0	74	75	69	85	77	61	75	5	40	21	27	44	19	66	30	42	5	36	13	6	16	19	26	15
601	[AMT]	275	aminomethyltransferase	Standard	134	123	158	110	87	81	91	95	86	129	144	140	134	119	122	118	124	119	136	138	152	186	189	188	167	179	151	158	6	36	14	32	32	18	58	26	50	2	43	21	10	17	24	32	18
602	[AMY1A]	276	amylase, alpha 1A (salivary)	Standard	65	66	91	65	0	66	73	0	0	78	72	0	0	58	75	68	69	55	87	67	0	97	0	83	62	91	76	80	2	18	3	15	0	15	36	0	0	5	18	0	0	10	9	12	6
603	[AMY2A]	279	amylase, alpha 2A (pancreatic)	Standard	50	60	67	68	66	54	71	75	44	65	70	70	67	51	70	0	49	55	73	63	0	102	95	74	78	68	62	75	-1	23	11	15	15	11	27	18	33	2	30	8	7	13	15	0	5
604	[AMY2B]	280	amylase, alpha 2B (pancreatic)	Standard	264	245	230	258	156	136	170	156	135	238	217	255	234	252	218	199	214	229	158	160	148	181	198	174	169	148	156	248	11	40	19	45	35	24	63	33	41	9	47	19	12	31	28	33	24
605	[AMZ1]	155185	archaelysin family metallopeptidase 1	Standard	122	129	151	113	118	101	118	122	87	129	127	122	112	114	115	116	113	86	160	154	148	128	147	156	170	198	177	165	3	31	17	31	39	22	59	30	41	7	43	13	9	17	29	36	14
606	[AMZ1]	155185	archaelysin family metallopeptidase 1	Standard	75	79	67	67	64	65	77	68	40	92	78	76	72	72	86	81	69	70	84	85	73	120	101	111	91	95	80	91	1	20	6	20	23	12	31	16	23	1	28	9	5	12	13	17	6
607	[AMZ2]	51321	archaelysin family metallopeptidase 2	Standard	98	135	136	103	123	107	123	89	88	127	116	135	144	109	109	107	96	89	89	91	98	123	126	119	123	114	104	97	5	34	19	31	41	21	58	26	55	1	51	22	11	25	28	36	16
608	[ANAPC10]	10393	anaphase promoting complex subunit 10	Standard	251	265	251	224	256	246	247	237	221	197	231	232	226	210	217	182	229	235	275	303	286	264	312	273	259	292	293	290	8	74	37	75	72	45	131	68	87	8	75	38	26	41	42	61	40
609	[ANAPC11]	51529	anaphase promoting complex subunit 11	Standard	477	419	390	326	412	428	375	339	322	386	426	465	447	372	386	398	353	421	478	455	470	491	539	449	532	493	551	529	17	62	36	40	62	43	91	57	65	12	58	56	38	42	50	59	34
610	[ANAPC11]	51529	anaphase promoting complex subunit 11	Standard	340	373	431	363	426	392	417	442	337	355	401	417	411	339	398	389	310	396	476	510	565	469	505	502	579	519	506	557	7	53	32	54	62	37	98	68	67	8	50	43	31	32	53	51	40
611	[ANAPC13]	25847	anaphase promoting complex subunit 13	Standard	393	362	356	291	328	331	326	336	280	319	484	370	412	383	371	358	318	381	318	374	396	378	331	347	397	426	299	327	1	16	10	19	19	10	32	14	16	4	25	12	6	23	18	10	7
612	[ANAPC15]	25906	anaphase promoting complex subunit 15	Standard	182	191	179	168	183	195	206	185	153	206	206	207	197	185	188	176	179	170	228	232	207	245	228	252	207	231	188	221	3	8	4	8	8	7	16	9	12	4	10	6	8	45	10	6	2
613	[ANAPC16]	119504	anaphase promoting complex subunit 16	Standard	88	103	109	85	71	57	95	73	49	88	85	78	82	76	90	84	65	85	71	56	0	91	99	89	74	75	71	80	2	16	14	20	25	10	53	20	32	0	33	11	7	13	17	19	10
614	[ANAPC2]	29882	anaphase promoting complex subunit 2	Standard	93	113	99	99	92	76	82	85	75	100	87	93	73	78	76	81	70	73	83	96	0	96	101	102	94	112	91	100	2	28	13	27	36	18	46	26	30	4	28	11	5	18	17	21	8
615	[ANAPC4]	29945	anaphase promoting complex subunit 4	Standard	68	62	79	74	60	70	92	91	0	74	70	73	59	79	68	68	67	72	66	56	0	65	83	64	62	51	71	70	2	22	9	20	21	14	41	21	0	5	28	10	9	14	14	13	5
616	[ANAPC5]	51433	anaphase promoting complex subunit 5	Standard	130	136	148	132	153	166	168	214	124	139	127	174	163	134	189	124	136	111	171	222	183	181	173	182	159	172	156	181	5	37	16	40	38	27	68	34	53	6	42	25	17	24	30	30	18
617	[ANAPC7]	51434	anaphase promoting complex subunit 7	Standard	90	86	91	95	83	85	94	98	89	57	106	83	81	85	76	77	69	84	98	98	112	102	115	97	95	114	91	90	2	33	14	28	34	23	61	28	36	3	38	16	11	22	22	23	10
618	[ANG]	283	angiogenin	Standard	157	184	222	181	249	163	181	225	149	173	181	185	199	157	164	183	150	215	215	194	291	224	248	243	228	240	238	257	7	62	27	53	58	31	87	62	67	8	48	31	21	33	35	47	28
619	[ANGEL2]	90806	angel homolog 2	Standard	175	183	190	202	153	158	169	176	146	181	157	156	180	154	151	167	150	147	139	129	134	129	175	122	143	120	132	155	5	29	23	40	35	24	55	39	41	5	36	20	14	17	25	30	10
620	[ANGPT1]	284	angiopoietin 1	Standard	142	159	192	155	204	147	172	177	151	170	181	158	165	161	179	200	171	187	171	205	258	219	227	220	223	247	207	229	8	64	29	50	59	36	86	66	70	11	75	36	23	37	48	67	32
621	[ANGPT2]	285	angiopoietin 2	Standard	110	131	121	139	178	139	129	139	90	146	157	172	146	133	140	132	101	115	124	143	171	176	191	175	165	177	180	188	4	49	26	51	60	37	102	45	62	3	70	39	19	33	39	46	21
622	[ANGPT2]	285	angiopoietin 2	Standard	159	215	207	170	220	171	162	185	174	192	221	200	217	178	178	201	175	196	192	193	208	195	230	225	233	210	208	238	8	68	32	52	65	35	106	45	74	8	69	37	25	36	39	53	30
623	[ANGPT4]	51378	angiopoietin 4	Standard	187	193	197	184	254	210	204	234	228	130	183	218	215	132	177	196	156	219	179	188	225	220	221	194	253	188	218	259	9	62	34	65	67	49	121	73	84	4	64	46	29	38	43	55	31
624	[ANGPT4]	51378	angiopoietin 4	Standard	243	327	228	245	301	290	257	309	278	282	314	326	300	254	300	240	277	336	252	247	320	293	318	290	307	294	338	350	10	79	32	72	67	52	122	72	85	14	75	63	39	52	56	72	46
625	[ANGPTL1]	9068	angiopoietin like 1	Standard	179	164	143	138	163	174	155	170	150	140	151	147	141	126	147	142	130	164	156	134	146	191	125	131	138	134	139	193	7	52	19	50	55	32	92	43	59	6	54	28	20	29	33	42	24
626	[ANGPTL2]	23452	angiopoietin like 2	Standard	164	181	167	188	186	177	180	172	136	132	137	168	141	139	151	146	148	158	155	173	205	192	178	180	156	148	163	221	9	51	24	44	45	34	76	39	50	4	46	25	16	25	33	36	21
627	[ANGPTL4]	51129	angiopoietin like 4	Standard	268	278	346	334	454	425	432	430	380	219	260	279	240	220	268	220	232	257	338	378	396	329	428	406	367	353	358	398	7	78	48	85	92	60	134	98	114	7	76	52	32	47	58	61	45
628	[ANGPTL5]	253935	angiopoietin like 5	Standard	115	135	132	113	138	118	127	102	100	125	152	119	125	109	125	124	102	116	153	177	143	138	162	153	126	155	146	147	4	38	14	32	36	24	58	25	39	2	43	23	14	23	21	35	14
629	[ANGPTL7]	10218	angiopoietin like 7	Standard	229	254	268	243	265	276	228	226	193	190	215	262	270	223	231	220	234	284	262	218	272	293	266	235	289	296	326	277	8	56	37	57	46	38	104	50	70	6	55	51	29	41	42	44	40
630	[ANGPTL8]	55908	angiopoietin like 8	Standard	296	314	311	354	338	319	251	280	291	240	310	322	302	294	272	265	280	247	296	297	378	361	402	271	388	322	348	386	13	90	48	81	89	67	140	86	101	11	111	70	49	52	61	79	47
631	[ANK1]	286	ankyrin 1	Standard	153	212	209	220	234	174	222	194	142	175	179	239	202	185	198	187	180	177	232	230	316	288	300	247	253	231	235	256	3	73	18	40	40	20	67	86	41	6	41	49	28	26	31	64	27
632	[ANKEF1]	63926	ankyrin repeat and EF-hand domain containing 1	Standard	110	125	117	88	100	130	129	116	113	129	127	119	133	106	106	119	89	122	110	132	129	142	134	100	101	119	113	110	3	27	14	27	33	20	61	37	45	2	44	14	9	18	24	29	11
633	[ANKFN1]	162282	ankyrin repeat and fibronectin type III domain containing 1	Standard	92	81	107	70	73	92	106	92	48	102	98	85	100	74	82	95	63	86	106	134	123	134	132	112	145	124	114	110	3	30	11	35	29	25	55	27	35	3	37	17	13	18	20	22	13
634	[ANKFY1]	51479	ankyrin repeat and FYVE domain containing 1	Standard	55	92	90	77	104	73	74	81	59	69	68	76	74	50	60	79	67	60	76	50	0	78	0	64	86	0	68	77	1	37	15	31	40	23	51	29	34	4	38	14	8	19	18	33	20
635	[ANKH]	56172	ANKH inorganic pyrophosphate transport regulator	Standard	256	248	208	236	290	263	241	247	279	200	239	245	218	222	214	189	214	272	217	207	226	233	242	177	183	207	196	242	10	51	28	47	55	31	83	50	72	9	51	34	23	32	35	35	26
636	[ANKHD1]	54882	ankyrin repeat and KH domain containing 1	Standard	91	89	84	67	70	70	97	75	50	111	96	98	82	89	81	78	91	75	114	100	92	147	107	108	88	101	101	91	2	25	14	23	28	14	50	22	32	2	31	13	7	14	17	21	9
637	[ANKIB1]	54467	ankyrin repeat and IBR domain containing 1	Standard	177	195	237	175	183	157	170	153	133	183	184	177	194	159	153	145	146	162	154	160	163	243	197	188	203	226	222	209	5	39	24	36	47	27	66	32	40	6	43	18	13	19	23	30	17
638	[ANKK1]	255239	ankyrin repeat and kinase domain containing 1	Standard	190	203	286	257	192	176	192	201	160	226	212	241	235	213	191	203	178	177	220	193	159	176	169	214	159	202	177	168	6	37	22	36	40	26	66	38	46	7	38	27	15	18	23	28	16
639	[ANKLE1]	126549	ankyrin repeat and LEM domain containing 1	Standard	58	74	79	75	47	45	53	39	26	68	69	74	76	49	71	56	54	71	0	50	0	83	92	71	0	64	58	67	2	25	12	18	17	14	42	22	25	2	23	9	2	16	14	16	11
640	[ANKMY1]	51281	ankyrin repeat and MYND domain containing 1	Standard	84	119	110	118	150	104	114	120	81	108	104	122	118	100	103	116	86	106	112	96	103	119	142	140	118	127	103	135	4	42	19	41	38	19	72	34	45	3	51	21	15	18	23	32	13
641	[ANKMY2]	57037	ankyrin repeat and MYND domain containing 2	Standard	63	58	53	60	69	62	62	66	0	41	0	46	47	46	43	59	38	57	42	59	0	62	0	55	0	42	48	0	-1	21	12	16	22	12	40	21	0	-1	0	13	2	11	8	13	7
642	[ANKRA2]	57763	ankyrin repeat family A member 2	Standard	216	212	235	240	193	184	218	182	122	182	192	199	193	216	200	192	152	167	170	181	160	207	223	184	160	147	155	147	8	38	23	47	41	34	81	35	55	6	35	26	18	35	32	34	18
643	[ANKRD1]	27063	ankyrin repeat domain 1	Standard	211	245	225	230	241	259	260	249	213	207	214	233	233	183	228	193	205	200	214	220	233	263	243	199	196	207	282	278	5	367	25	62	51	33	109	61	81	2	56	26	18	30	34	49	27
644	[ANKRD10]	55608	ankyrin repeat domain 10	Standard	61	63	77	61	60	51	57	59	60	46	55	64	55	50	56	51	116	57	0	40	0	69	0	65	51	0	55	57	2	17	13	18	27	12	38	22	23	3	20	6	3	13	14	17	11
645	[ANKRD13A]	88455	ankyrin repeat domain 13A	Standard	156	164	179	175	162	171	170	191	162	140	162	150	171	156	179	206	165	154	195	187	239	223	227	221	221	244	207	246	4	44	54	41	45	36	78	49	62	6	45	22	12	23	32	39	19
646	[ANKRD13C]	81573	ankyrin repeat domain 13C	Standard	223	234	192	188	240	193	194	188	183	215	239	249	189	218	206	204	205	207	161	155	141	181	143	156	171	154	172	170	8	46	26	45	45	32	89	45	44	10	55	33	19	32	39	47	28
647	[ANKRD13D]	338692	ankyrin repeat domain 13D	Standard	170	219	228	203	179	195	185	184	168	182	161	208	184	148	168	192	171	185	359	364	344	330	356	401	330	279	318	355	6	58	29	61	61	44	105	57	69	6	57	33	21	33	33	55	21
648	[ANKRD16]	54522	ankyrin repeat domain 16	Standard	60	45	56	71	52	58	60	58	0	51	61	53	57	61	57	55	41	51	47	74	67	85	78	91	61	72	70	66	1	11	7	21	16	12	35	13	0	0	20	6	4	10	5	10	6
649	[ANKRD18A]	253650	ankyrin repeat domain 18A	Standard	191	206	221	228	233	269	199	234	220	195	235	230	202	198	206	219	191	267	267	283	373	259	311	289	313	298	318	332	4	56	34	73	72	44	98	60	81	10	63	51	28	42	50	58	36
650	[ANKRD20A19P]			Standard	97	119	154	129	112	115	117	116	81	113	109	127	133	103	113	103	101	108	159	132	135	128	138	161	142	125	138	163	4	35	20	35	43	19	59	27	33	4	38	26	14	19	24	26	15
651	[ANKRD20A5P]	440482	ankyrin repeat domain 20 family member A5, pseudogene	Standard	223	222	197	211	255	230	226	241	241	189	233	237	204	196	217	192	209	213	241	233	283	266	253	241	270	271	282	277	9	58	36	60	70	45	110	73	69	7	57	62	23	36	41	49	39
652	[ANKRD22]	118932	ankyrin repeat domain 22	Standard	183	247	289	254	199	145	151	152	151	158	171	192	188	160	163	173	170	174	153	160	173	190	245	229	218	243	200	186	10	47	30	49	47	26	73	39	59	7	47	24	17	31	32	45	28
653	[ANKRD23]	200539	ankyrin repeat domain 23	Standard	199	214	215	163	191	191	145	191	181	199	176	185	191	159	152	165	179	180	265	281	282	298	242	261	306	253	265	299	5	58	30	52	57	35	81	57	59	5	55	32	24	28	30	48	27
654	[ANKRD26]	22852	ankyrin repeat domain 26	Standard	118	97	103	125	74	123	132	86	82	104	111	122	126	106	111	124	104	99	92	63	0	87	93	88	71	84	66	67	3	24	14	21	26	19	55	18	33	0	30	18	6	19	17	20	16
655	[ANKRD26P1]	124149	ankyrin repeat domain 26 pseudogene 1	Standard	25	0	0	0	0	0	0	0	0	0	0	0	0	0	0	0	0	0	0	28	0	39	0	0	32	0	42	0	0	0	0	0	0	0	0	0	0	0	0	0	0	0	0	0	0
656	[ANKRD27]	84079	ankyrin repeat domain 27	Standard	78	92	100	95	115	112	120	110	89	85	102	94	103	86	87	98	75	80	119	120	127	136	121	117	106	94	130	107	2	35	13	28	40	22	64	37	44	1	45	20	15	23	26	28	17
657	[ANKRD28]	23243	ankyrin repeat domain 28	Standard	85	108	132	112	98	92	85	67	64	95	103	106	113	85	92	68	104	102	78	90	88	100	91	86	103	113	108	113	2	34	17	33	29	19	50	22	36	7	38	17	8	17	22	23	17
658	[ANKRD29]	147463	ankyrin repeat domain 29	Standard	246	315	330	259	370	282	268	307	285	243	243	250	257	211	259	252	283	365	164	184	272	258	267	215	237	241	220	265	11	87	54	76	93	54	140	89	106	13	85	46	33	49	62	80	60
659	[ANKRD30BL]	554226	ankyrin repeat domain 30B like	Standard	109	116	106	84	102	83	89	63	75	81	112	102	92	87	92	90	103	90	93	105	99	115	108	88	91	108	123	113	5	28	12	15	15	16	35	11	24	3	31	12	6	11	15	22	12
660	[ANKRD30BP2]			Standard	265	279	298	295	354	325	296	333	321	197	285	293	290	241	297	241	246	312	279	268	417	340	320	306	401	364	388	422	10	83	40	74	80	57	111	91	82	8	76	58	43	48	60	63	60
661	[ANKRD33]	341405	ankyrin repeat domain 33	Standard	121	133	154	123	173	139	183	162	123	151	112	172	170	147	138	124	143	158	75	71	77	126	111	99	114	94	96	111	6	41	20	39	49	31	74	42	55	5	43	21	18	26	32	28	25
662	[ANKRD34A]	284615	ankyrin repeat domain 34A	Standard	174	177	257	231	161	154	196	197	147	157	170	158	159	156	153	173	136	151	176	178	170	162	231	187	204	184	181	179	7	42	28	43	37	24	66	53	45	6	36	26	20	24	28	37	22
663	[ANKRD36]	375248	ankyrin repeat domain 36	Standard	264	349	265	300	372	375	290	352	382	258	307	259	262	229	282	248	245	333	195	184	212	183	189	195	239	230	221	297	11	82	36	66	71	52	108	76	83	9	77	53	33	41	60	67	35
664	[ANKRD36B]	57730	ankyrin repeat domain 36B	Standard	144	153	151	116	120	123	133	110	111	141	137	154	129	121	117	142	120	135	168	146	163	193	166	152	163	171	188	194	4	38	20	34	34	23	67	30	42	1	49	26	14	21	24	29	19
665	[ANKRD36BP1]	84832	ankyrin repeat domain 36B pseudogene 1	Standard	201	215	170	197	210	172	195	215	198	177	170	188	169	160	162	150	170	172	200	224	300	260	283	279	253	226	260	256	7	65	24	49	58	37	94	53	63	9	58	36	25	32	29	46	38
666	[ANKRD37]	353322	ankyrin repeat domain 37	Standard	177	222	193	170	169	180	186	164	166	172	223	213	217	167	0	137	168	201	115	109	110	150	127	112	127	151	140	151	7	52	23	44	48	30	88	45	57	7	63	38	23	33	0	31	30
667	[ANKRD39]	51239	ankyrin repeat domain 39	Standard	63	68	77	89	52	66	67	60	52	61	68	63	83	77	66	70	58	68	74	76	0	74	69	58	0	78	54	0	3	26	12	22	19	15	49	18	31	4	33	11	6	13	11	19	11
668	[ANKRD40]	91369	ankyrin repeat domain 40	Standard	84	100	123	107	98	98	97	93	57	106	105	94	80	87	112	92	96	86	83	79	84	85	86	99	85	90	72	86	2	30	19	30	26	14	47	22	73	3	28	15	4	11	21	38	10
669	[ANKRD42]	338699	ankyrin repeat domain 42	Standard	167	164	225	220	163	160	168	165	154	138	154	147	155	131	148	136	150	150	182	164	153	204	152	172	175	174	202	174	7	49	29	44	45	32	82	52	54	6	49	22	13	25	27	29	20
670	[ANKRD45]	339416	ankyrin repeat domain 45	Standard	130	153	203	144	217	161	196	213	137	168	177	188	195	171	160	169	140	167	117	135	119	135	115	122	161	150	110	157	2	30	17	18	26	22	54	337	30	4	27	27	11	18	19	15	15
671	[ANKRD45]	339416	ankyrin repeat domain 45	Standard	155	168	175	277	120	104	132	100	73	126	112	98	109	117	130	104	103	100	142	147	161	180	187	190	157	163	158	197	9	31	21	48	23	15	51	138	25	5	30	19	8	13	20	19	8
672	[ANKRD45]	339416	ankyrin repeat domain 45	Standard	98	100	89	96	76	82	89	87	51	90	83	100	104	93	84	98	81	88	91	101	86	116	96	100	98	106	90	85	1	19	10	20	19	15	36	23	19	1	22	11	5	11	14	17	10
673	[ANKRD46]	157567	ankyrin repeat domain 46	Standard	201	214	220	213	292	267	230	309	220	201	222	223	220	217	218	220	192	257	219	222	263	217	275	254	210	203	174	285	11	52	31	49	66	42	97	61	68	6	55	37	27	35	46	53	31
674	[ANKRD49]	54851	ankyrin repeat domain 49	Standard	182	185	167	148	180	159	177	172	141	136	177	196	177	172	145	128	165	144	136	144	108	120	139	104	131	131	101	94	7	34	21	40	43	25	79	31	51	4	47	28	13	27	25	28	19
675	[ANKRD50]	57182	ankyrin repeat domain 50	Standard	71	86	67	59	69	71	70	64	54	79	88	80	81	84	78	81	69	75	81	78	0	82	65	80	60	83	56	69	4	26	11	18	23	13	41	24	28	1	34	10	10	12	19	18	9
676	[ANKRD52]	283373	ankyrin repeat domain 52	Standard	139	159	158	120	152	156	130	144	110	165	188	203	192	153	121	136	144	137	134	136	165	157	141	133	126	147	174	201	5	60	28	47	56	29	92	56	62	7	71	38	22	36	31	41	28
677	[ANKRD53]	79998	ankyrin repeat domain 53	Standard	216	219	280	261	220	196	212	198	189	192	195	203	216	192	216	202	185	195	167	176	163	195	200	192	190	191	177	198	5	46	26	47	44	31	89	63	64	4	50	29	17	25	33	40	24
678	[ANKRD54]	129138	ankyrin repeat domain 54	Standard	124	146	187	165	189	189	191	180	160	142	151	157	163	133	82	153	152	171	161	167	166	140	164	196	149	178	147	173	6	45	27	40	46	36	85	44	61	4	57	27	14	34	25	44	27
679	[ANKRD55]	79722	ankyrin repeat domain 55	Standard	241	285	312	257	246	206	224	236	179	272	306	270	254	254	259	220	216	214	260	231	286	301	295	271	255	306	295	307	2	57	28	49	43	32	71	37	48	8	49	34	20	29	38	43	21
680	[ANKRD6]	22881	ankyrin repeat domain 6	Standard	73	71	109	0	71	71	68	77	53	73	77	73	80	68	82	85	85	68	0	68	0	0	91	76	52	38	0	0	2	20	7	0	28	21	40	19	33	1	27	17	10	11	20	14	11
681	[ANKRD61]	100310846	ankyrin repeat domain 61	Standard	297	327	283	200	256	231	265	265	237	237	284	293	285	266	296	283	284	302	130	142	143	167	165	182	191	210	224	226	10	59	37	54	58	36	103	63	65	12	67	46	35	52	65	59	38
682	[ANKRD66]	100287718	ankyrin repeat domain 66	Standard	98	129	107	113	136	131	133	121	105	122	139	152	133	106	94	87	103	114	86	96	123	132	113	93	106	108	100	129	5	27	17	33	34	26	72	32	45	7	48	21	13	16	27	26	13
683	[ANKRD7]	56311	ankyrin repeat domain 7	Standard	197	195	200	194	206	187	183	177	168	163	134	154	169	142	134	131	148	193	234	243	234	252	251	228	251	229	261	354	8	44	27	45	51	28	72	46	57	8	36	30	22	29	29	36	23
684	[ANKRD9]	122416	ankyrin repeat domain 9	Standard	131	102	142	107	108	104	113	84	88	99	108	109	126	105	109	92	105	94	129	126	113	132	139	133	144	133	108	93	3	32	17	29	35	24	49	22	26	3	32	14	10	20	20	22	13
685	[ANKS1A]	23294	ankyrin repeat and sterile alpha motif domain containing 1A	Standard	90	97	94	68	69	79	86	90	64	124	116	106	108	95	100	87	85	96	110	112	93	106	107	136	104	129	106	102	2	32	11	26	25	19	55	23	39	4	41	17	11	17	18	24	14
686	[ANKS3]	124401	ankyrin repeat and sterile alpha motif domain containing 3	Standard	126	121	136	110	91	125	127	92	87	130	125	130	136	127	104	89	88	104	140	107	136	159	138	144	111	156	112	120	3	49	32	38	38	32	104	46	70	4	67	24	17	29	34	56	22
687	[ANKS3]	124401	ankyrin repeat and sterile alpha motif domain containing 3	Standard	41	42	0	47	0	49	41	52	0	36	47	58	0	0	50	0	52	58	0	46	0	0	58	63	45	35	50	0	1	12	0	8	0	10	20	13	0	2	16	4	0	0	7	0	9
688	[ANKS4B]	257629	ankyrin repeat and sterile alpha motif domain containing 4B	Standard	188	220	212	219	216	207	200	198	164	167	160	178	137	161	158	166	137	162	146	151	137	164	140	160	143	151	137	152	5	33	17	27	32	24	54	28	37	4	24	11	10	14	21	26	12
689	[ANKUB1]	389161	ankyrin repeat and ubiquitin domain containing 1	Standard	91	114	121	109	168	120	124	110	106	170	174	193	193	146	123	147	129	119	191	187	170	194	188	177	189	179	209	268	5	49	21	46	46	32	87	43	65	5	54	30	19	34	36	45	25
690	[ANKZF1]	55139	ankyrin repeat and zinc finger domain containing 1	Standard	145	148	159	120	119	124	159	139	108	167	162	175	159	132	148	147	125	142	214	200	184	189	187	200	208	217	241	184	3	30	18	30	35	26	73	28	43	5	42	22	8	16	21	29	14
691	[ANO1]	55107	anoctamin 1	Standard	67	66	79	59	0	53	60	57	0	47	68	80	84	63	69	67	60	59	43	62	0	81	76	60	67	60	55	54	2	16	12	16	0	7	26	13	0	1	16	11	5	8	8	10	5
692	[ANO1]	55107	anoctamin 1	Standard	98	108	127	139	116	125	150	151	109	96	84	62	84	75	82	90	87	86	111	126	112	130	157	130	95	128	95	145	2	30	10	30	31	21	55	28	36	3	28	12	6	11	14	20	5
693	[ANO10]	55129	anoctamin 10	Standard	260	282	289	244	264	256	282	289	236	204	239	257	256	237	267	229	282	247	230	206	197	205	212	189	162	223	255	215	6	40	27	52	52	36	97	51	58	3	51	33	20	35	43	46	35
694	[ANO4]	121601	anoctamin 4	Standard	233	232	250	231	220	177	198	207	157	179	234	247	183	188	211	220	198	155	265	261	309	288	265	254	253	301	262	259	7	45	26	46	52	26	84	46	58	6	46	43	22	32	28	44	22
695	[ANO9]	338440	anoctamin 9	Standard	334	357	398	308	363	339	348	378	337	257	283	306	286	278	286	330	270	344	292	248	296	288	322	298	288	295	336	312	15	62	46	56	66	43	108	77	90	12	47	43	29	42	41	64	38
696	[ANOS1]	3730	anosmin 1	Standard	78	83	111	79	83	96	105	104	72	96	89	87	79	83	97	90	79	103	131	139	159	158	152	155	136	122	94	116	4	34	14	26	32	22	58	31	46	3	37	16	11	14	22	26	11
697	[ANP32A]	8125	acidic nuclear phosphoprotein 32 family member A	Standard	137	164	131	131	123	103	140	114	105	138	140	167	146	152	148	128	112	118	165	182	161	137	188	159	169	177	165	166	4	32	12	22	25	17	51	26	33	5	34	14	9	14	18	19	8
698	[ANP32B]	10541	acidic nuclear phosphoprotein 32 family member B	Standard	88	82	88	88	62	0	86	71	37	90	76	74	71	76	83	71	66	48	103	98	69	116	114	119	102	118	103	84	3	14	13	21	26	0	50	17	31	4	25	9	4	11	13	17	9
699	[ANP32C]	23520	acidic nuclear phosphoprotein 32 family member C	Standard	73	58	82	75	61	63	65	53	0	64	60	0	69	70	60	51	69	0	38	56	0	0	0	0	0	0	78	0	3	20	7	17	18	16	36	13	0	3	19	0	6	6	4	11	5
700	[ANP32D]	23519	acidic nuclear phosphoprotein 32 family member D	Standard	345	337	363	348	369	352	355	348	295	273	315	327	287	304	327	319	296	368	273	307	309	292	321	268	283	278	296	332	9	78	49	91	84	49	148	91	109	10	84	65	36	55	76	83	53
701	[ANP32E]	81611	acidic nuclear phosphoprotein 32 family member E	Standard	126	102	108	100	87	107	136	96	78	117	114	118	105	91	120	109	98	98	147	149	120	128	150	162	119	144	130	125	2	23	12	20	24	20	47	27	32	2	32	9	4	13	17	23	10
702	[ANPEP]	290	alanyl aminopeptidase, membrane	Standard	137	135	163	151	129	125	151	124	106	122	131	124	126	105	119	90	108	100	143	135	111	176	137	145	124	142	152	117	3	32	22	36	33	25	56	32	42	4	43	14	8	17	19	24	16
703	[ANTXR1]	84168	anthrax toxin receptor 1	Standard	277	334	319	260	312	382	283	301	295	269	278	301	279	246	270	301	313	384	221	186	197	235	206	200	158	197	167	239	10	79	47	76	89	72	140	96	81	11	77	50	32	47	62	75	48
704	[ANTXR2]	118429	anthrax toxin receptor 2	Standard	101	118	130	93	162	122	137	117	85	107	105	127	115	126	128	108	110	125	120	149	145	135	142	175	119	103	91	89	4	40	15	24	40	25	66	31	48	4	40	19	16	18	25	29	14
705	[ANXA1]	301	annexin A1	Standard	197	228	226	233	241	173	212	220	212	210	214	223	214	179	188	212	196	220	259	231	329	275	308	308	258	275	248	330	8	52	34	58	54	35	102	56	69	7	52	34	18	30	39	49	34
706	[ANXA1]	301	annexin A1	Standard	232	156	192	180	262	256	205	220	208	170	203	238	203	220	202	220	177	253	225	280	313	228	230	218	269	258	205	307	11	52	30	55	81	52	111	64	76	7	62	38	24	34	39	68	27
707	[ANXA11]	311	annexin A11	Standard	138	145	155	160	140	113	133	112	93	141	133	129	116	118	112	117	104	117	160	147	145	198	183	185	193	201	146	144	3	32	15	28	31	20	60	24	36	4	31	13	7	15	18	21	11
708	[ANXA13]	312	annexin A13	Standard	73	89	68	74	73	87	108	82	69	103	90	95	84	84	90	85	81	66	123	124	114	122	140	146	140	136	122	100	1	17	10	20	20	12	46	17	26	4	32	10	8	12	14	21	7
709	[ANXA2]	302	annexin A2	Standard	196	152	154	142	165	135	114	111	93	141	148	129	182	133	142	108	138	109	165	161	175	159	168	205	179	156	178	141	6	41	26	39	52	31	67	35	42	5	44	24	18	22	30	31	20
710	[ANXA2R]	389289	annexin A2 receptor	Standard	163	176	244	187	153	160	170	160	119	145	127	156	151	141	151	134	131	141	142	141	130	175	138	163	117	119	130	129	4	43	28	43	37	28	66	37	37	6	40	24	13	27	27	28	19
711	[ANXA3]	306	annexin A3	Standard	111	115	129	118	108	93	116	109	95	113	119	144	120	110	119	113	110	119	118	110	107	125	133	108	98	118	106	133	3	51	21	48	50	30	69	42	50	4	48	21	15	28	29	30	18
712	[ANXA3]	306	annexin A3	Standard	157	166	157	173	159	177	152	148	120	173	144	174	156	142	176	122	124	128	190	197	171	218	192	173	152	170	187	173	5	35	19	36	49	28	73	27	46	7	41	17	12	23	26	31	16
713	[ANXA4]	307	annexin A4	Standard	113	109	114	82	99	79	77	69	65	97	99	109	98	91	83	91	96	102	93	90	109	123	133	101	108	106	78	108	1	36	21	31	31	19	50	23	32	5	34	16	7	21	19	25	11
714	[ANXA4]	307	annexin A4	Standard	104	123	125	102	127	126	119	125	87	130	131	133	128	103	108	104	99	113	146	136	133	205	172	163	156	165	141	141	0	36	14	26	34	23	62	34	40	3	38	11	8	22	21	22	12
715	[ANXA5]	308	annexin A5	Standard	137	183	169	154	128	162	159	147	110	124	103	118	120	118	139	118	133	115	127	135	129	163	146	157	162	115	129	147	2	38	17	33	35	26	59	29	41	4	38	19	11	19	24	33	17
716	[ANXA6]	309	annexin A6	Standard	104	101	116	110	84	85	87	94	71	97	113	125	102	100	118	87	100	101	75	79	66	87	97	92	105	86	89	90	6	38	19	38	29	20	59	28	46	3	37	18	11	17	23	22	17
717	[ANXA7]	310	annexin A7	Standard	224	226	224	228	233	265	237	228	173	203	215	283	258	271	241	222	221	193	215	295	255	259	272	250	209	244	233	246	5	81	46	92	100	46	146	82	107	4	99	59	32	63	67	66	48
718	[ANXA8]	653145	annexin A8	Standard	203	183	173	175	214	167	177	191	147	183	202	215	202	161	168	175	169	184	251	239	243	249	243	225	290	239	212	264	4	48	24	55	48	31	96	52	55	8	59	24	15	23	29	43	20
719	[ANXA8L1]	728113	annexin A8-like 1	Standard	148	132	133	131	134	138	146	122	109	141	126	136	143	118	151	142	113	120	188	183	178	241	209	241	182	161	188	179	4	39	16	36	40	25	77	32	50	6	39	18	13	19	24	32	19
720	[ANXA8L1]	728113	annexin A8-like 1	Standard	353	387	316	315	381	407	347	368	364	320	348	381	387	343	358	354	358	432	312	329	375	366	324	296	326	333	343	357	15	85	36	86	94	62	131	87	94	16	97	59	41	69	70	83	56
721	[ANXA9]	8416	annexin A9	Standard	212	232	233	213	252	289	229	296	309	182	239	270	240	216	251	256	226	257	160	144	176	182	186	169	166	180	161	210	6	77	35	64	77	51	126	83	95	5	75	49	27	49	59	66	38
722	[AOAH]	313	acyloxyacyl hydrolase	Standard	111	117	170	138	131	125	178	158	110	172	199	184	172	173	80	170	124	147	179	232	250	214	249	260	203	203	200	219	3	39	21	36	37	18	64	35	51	7	40	28	16	25	22	35	19
723	[AOC1]	26	amine oxidase, copper containing 1	Standard	93	95	137	114	167	128	143	161	132	125	149	154	158	139	78	140	123	102	118	110	174	138	126	97	128	149	155	159	5	46	23	40	56	41	98	46	67	5	55	25	16	28	30	41	20
724	[AOC3]	8639	amine oxidase, copper containing 3	Standard	268	279	247	238	278	251	234	233	196	224	254	255	269	218	237	215	230	292	251	213	244	276	247	238	268	240	271	274	9	90	43	85	92	57	120	75	89	10	85	50	34	50	63	73	36
725	[AOC3]	8639	amine oxidase, copper containing 3	Standard	200	268	292	301	247	235	226	243	211	167	198	209	210	188	180	165	157	212	226	241	303	318	305	274	280	253	259	301	10	58	33	57	53	33	102	50	66	6	49	32	22	24	29	39	23
726	[AP1AR]	55435	adaptor related protein complex 1 associated regulatory protein	Standard	251	270	253	229	247	270	246	240	183	249	283	293	279	274	255	243	242	247	243	265	261	266	293	283	276	271	261	298	1	34	10	13	17	10	22	18	18	7	13	16	9	14	11	15	11
727	[AP1G1]	164	adaptor related protein complex 1 gamma 1 subunit	Standard	85	104	100	84	90	82	88	84	76	99	104	99	96	75	73	80	65	81	92	72	103	106	110	101	110	106	104	100	0	32	10	23	34	15	51	28	39	2	37	13	6	10	16	23	11
728	[AP1M1]	8907	adaptor related protein complex 1 mu 1 subunit	Standard	182	191	177	184	173	160	165	185	184	170	177	172	172	165	170	147	158	195	180	160	168	184	199	167	167	175	162	194	9	69	40	63	80	45	131	71	87	8	76	34	23	38	48	55	33
729	[AP1M2]	10053	adaptor related protein complex 1 mu 2 subunit	Standard	189	267	232	187	190	198	181	191	164	191	177	201	201	165	184	200	164	187	266	267	342	332	289	281	358	332	339	291	6	57	27	62	67	33	78	50	58	9	61	32	24	39	44	51	22
730	[AP1S1]	1174	adaptor related protein complex 1 sigma 1 subunit	Standard	148	144	142	141	121	124	154	177	150	140	115	150	169	142	163	142	117	132	195	211	205	204	228	229	195	212	210	227	7	27	17	37	42	24	72	33	41	6	35	21	19	21	24	35	14
731	[AP1S2]	8905	adaptor related protein complex 1 sigma 2 subunit	Standard	290	312	283	255	303	285	274	246	253	285	294	316	277	234	263	247	269	310	328	327	376	369	328	329	380	332	327	362	8	56	26	41	51	33	81	49	52	13	51	36	24	26	34	40	25
732	[AP1S3]	130340	adaptor related protein complex 1 sigma 3 subunit	Standard	128	169	163	156	172	160	157	168	120	134	153	177	176	150	171	153	139	162	154	195	218	189	205	187	171	194	178	190	3	43	18	42	52	29	71	42	47	6	47	32	24	28	36	39	21
733	[AP2A1]	160	adaptor related protein complex 2 alpha 1 subunit	Standard	100	96	95	74	101	75	83	69	64	107	116	110	90	80	84	78	75	76	76	76	84	144	123	103	101	88	108	91	2	26	11	26	28	16	48	20	37	3	32	15	10	16	15	21	12
734	[AP2A2]	161	adaptor related protein complex 2 alpha 2 subunit	Standard	72	91	105	73	100	58	87	73	47	88	94	90	92	82	85	70	83	92	53	65	63	84	92	76	81	88	61	89	3	33	11	28	31	21	54	28	35	3	33	15	10	18	17	23	13
735	[AP2A2]	161	adaptor related protein complex 2 alpha 2 subunit	Standard	101	126	187	150	176	174	212	168	159	170	211	209	200	149	162	119	155	196	191	191	227	130	151	201	193	157	176	224	4	45	23	38	46	34	87	40	63	8	54	31	22	27	33	35	25
736	[AP2B1]	163	adaptor related protein complex 2 beta 1 subunit	Standard	66	72	66	65	74	73	67	58	55	61	77	86	59	63	57	58	63	55	64	57	65	104	64	65	73	79	69	71	-1	27	13	20	26	16	39	24	34	0	32	12	9	11	11	16	11
737	[AP2M1]	1173	adaptor related protein complex 2 mu 1 subunit	Standard	177	206	201	218	195	194	174	165	177	175	211	215	213	187	196	192	162	202	121	134	117	183	175	160	162	191	181	173	9	55	31	52	61	34	86	47	59	10	46	30	21	27	38	46	28
738	[AP2S1]	1175	adaptor related protein complex 2 sigma 1 subunit	Standard	199	240	216	207	280	224	229	216	233	185	190	193	181	134	180	174	199	238	195	219	266	236	241	233	219	241	234	289	8	57	28	52	60	38	107	58	63	10	66	32	21	32	40	46	31
739	[AP3M1]	26985	adaptor related protein complex 3 mu 1 subunit	Standard	112	128	126	103	100	134	141	125	97	141	134	127	148	116	124	137	120	137	154	174	198	161	182	178	198	150	167	194	3	40	22	46	54	31	79	50	65	4	47	11	13	25	31	36	23
740	[AP3M2]	10947	adaptor related protein complex 3 mu 2 subunit	Standard	236	272	271	268	247	221	217	255	231	243	272	291	270	239	239	231	224	275	191	183	228	229	228	241	246	212	238	266	4	226	41	64	68	45	104	64	86	11	70	43	31	49	48	65	32
741	[AP3S1]	1176	adaptor related protein complex 3 sigma 1 subunit	Standard	88	105	119	91	109	113	112	104	97	123	123	108	127	120	115	133	121	109	148	119	142	125	135	129	127	137	127	143	3	45	11	28	30	22	60	27	43	5	29	14	14	19	23	36	16
742	[AP3S2]	10239	adaptor related protein complex 3 sigma 2 subunit	Standard	156	166	158	150	180	174	161	163	134	137	150	157	157	150	152	130	131	134	146	175	183	195	192	189	170	155	161	164	5	45	20	50	58	36	97	49	56	3	58	28	16	29	37	38	24
743	[AP4B1]	10717	adaptor related protein complex 4 beta 1 subunit	Standard	33	37	0	0	41	0	31	0	0	0	39	0	33	0	46	0	0	0	35	27	0	47	0	38	0	47	40	0	-1	11	0	0	17	0	25	0	0	0	11	0	1	0	6	0	0
744	[AP4M1]	9179	adaptor related protein complex 4 mu 1 subunit	Standard	254	327	274	253	371	307	249	308	280	251	244	284	262	227	263	265	241	303	171	182	200	215	219	225	221	243	215	256	10	69	36	76	69	47	101	76	80	11	71	52	32	45	51	64	41
745	[AP4S1]	11154	adaptor related protein complex 4 sigma 1 subunit	Standard	175	202	182	222	184	175	182	160	168	136	148	154	169	155	179	164	152	167	185	189	215	249	279	276	242	261	239	208	6	46	26	50	53	37	86	41	54	6	46	27	19	28	31	40	24
746	[AP5M1]	55745	adaptor related protein complex 5 mu 1 subunit	Standard	209	183	230	184	193	189	209	227	150	248	254	283	286	242	183	217	191	225	374	328	348	295	299	336	292	279	245	372	7	44	29	43	43	31	74	56	56	10	46	38	24	39	32	49	27
747	[AP5S1]	55317	adaptor related protein complex 5 sigma 1 subunit	Standard	197	234	275	300	212	180	206	215	205	204	218	254	228	213	229	239	213	179	223	223	227	281	299	293	315	306	250	272	8	53	32	48	49	32	81	49	57	9	49	37	21	28	37	44	29
748	[AP5Z1]	9907	adaptor related protein complex 5 zeta 1 subunit	Standard	96	104	118	115	118	133	137	136	96	108	118	126	143	102	83	93	88	96	130	121	112	123	155	139	138	117	117	129	4	38	16	35	39	36	78	40	54	3	48	22	11	24	26	30	16
749	[APBA2]	321	amyloid beta precursor protein binding family A member 2	Standard	51	56	53	54	47	56	50	45	41	47	52	51	49	49	63	42	51	47	47	52	54	79	83	69	56	58	52	58	0	20	11	11	15	12	28	13	30	1	27	11	6	12	12	14	8
750	[APBA3]	9546	amyloid beta precursor protein binding family A member 3	Standard	27	42	0	0	0	0	27	0	0	0	0	38	50	0	0	0	0	34	0	30	0	0	0	0	0	0	0	0	2	10	0	0	0	0	22	0	0	0	0	4	11	0	0	0	0
751	[APBB1]	322	amyloid beta precursor protein binding family B member 1	Standard	289	309	347	344	313	339	324	324	252	302	309	332	342	301	303	291	318	295	361	354	403	395	386	375	360	354	354	356	8	42	24	49	39	33	88	40	53	7	46	23	21	18	34	38	21
752	[APBB1IP]	54518	amyloid beta precursor protein binding family B member 1 interacting protein	Standard	141	122	136	117	114	100	133	96	74	152	130	130	130	128	129	113	92	96	164	155	144	148	174	187	192	166	177	143	4	14	13	21	22	17	40	19	27	0	26	14	9	7	18	17	11
753	[APBB2]	323	amyloid beta precursor protein binding family B member 2	Standard	154	165	151	161	137	128	168	147	104	138	138	178	153	141	141	126	140	121	163	162	170	196	204	185	183	201	173	157	3	38	20	37	41	25	78	35	50	5	42	26	14	30	30	30	24
754	[APBB2]	323	amyloid beta precursor protein binding family B member 2	Standard	113	121	153	138	120	117	151	121	85	110	89	103	103	106	88	103	94	106	117	137	93	124	134	132	107	119	116	130	3	32	19	42	33	23	64	31	39	5	39	20	12	12	18	27	18
755	[APBB3]	10307	amyloid beta precursor protein binding family B member 3	Standard	154	169	220	225	169	173	204	201	176	140	160	156	170	169	154	138	158	155	161	130	128	145	138	139	122	130	133	132	6	39	23	42	37	27	73	39	56	4	35	21	16	26	29	32	19
756	[APC]	324	APC, WNT signaling pathway regulator	Standard	104	104	102	101	98	84	86	87	60	102	96	93	111	104	105	104	75	98	82	84	70	98	93	94	82	93	83	74	2	24	12	29	30	23	53	26	36	1	49	16	11	18	21	28	14
757	[APC]	324	APC, WNT signaling pathway regulator	Standard	78	97	84	84	77	74	85	62	50	77	84	78	86	91	74	91	77	81	51	48	52	68	90	47	0	0	73	0	0	19	11	10	14	10	32	16	14	2	24	13	7	8	8	16	11
758	[APCDD1]	147495	APC down-regulated 1	Standard	107	140	89	89	161	164	151	154	140	125	178	130	139	156	105	132	124	112	163	165	171	186	228	178	184	182	166	213	2	44	13	34	50	29	71	38	55	7	48	17	17	28	24	34	23
759	[APCDD1L]	164284	APC down-regulated 1 like	Standard	214	210	321	283	222	245	244	223	200	184	201	221	223	191	233	190	177	212	225	217	228	226	325	286	306	281	236	286	12	43	33	51	39	32	74	43	49	10	42	29	20	25	40	39	25
760	[APCS]	325	amyloid P component, serum	Standard	201	229	263	167	298	237	267	277	215	241	290	299	289	230	239	233	199	270	146	245	265	251	286	257	245	242	245	303	10	65	31	58	72	37	102	60	85	9	75	52	33	43	56	60	37
761	[APEH]	327	acylaminoacyl-peptide hydrolase	Standard	208	244	274	188	265	261	222	243	242	214	211	239	227	191	221	221	204	215	260	268	281	246	278	231	307	234	241	297	7	55	25	56	59	43	105	51	74	7	46	36	22	31	38	45	27
762	[APELA]	100506013	apelin receptor early endogenous ligand	Standard	140	203	246	175	290	206	183	239	200	143	236	286	279	193	196	182	190	265	198	235	342	223	338	237	302	276	264	291	7	64	35	55	68	41	79	60	71	7	63	48	37	45	41	51	39
763	[APEX1]	328	apurinic/apyrimidinic endodeoxyribonuclease 1	Standard	90	104	108	142	118	139	128	138	99	79	99	138	109	93	124	113	106	130	122	125	119	119	125	117	105	112	88	100	2	30	14	26	28	20	46	32	40	2	32	14	7	11	16	22	13
764	[APEX1]	328	apurinic/apyrimidinic endodeoxyribonuclease 1	Standard	81	67	98	86	93	92	80	100	61	65	92	91	75	76	76	64	90	73	55	66	73	81	84	75	83	85	53	89	2	20	16	25	24	20	43	19	27	2	29	9	5	11	14	15	10
765	[APEX2]	27301	apurinic/apyrimidinic endodeoxyribonuclease 2	Standard	127	100	104	113	96	86	126	92	97	111	106	94	96	103	94	94	86	75	126	121	128	141	156	159	118	144	168	117	3	32	17	33	31	28	65	30	46	4	42	23	11	20	22	24	11
766	[APH1A]	51107	aph-1 homolog A, gamma-secretase subunit	Standard	188	178	178	199	197	211	189	166	170	167	174	175	184	145	169	146	156	179	153	137	132	159	158	115	136	116	126	146	5	51	27	52	51	38	89	39	62	5	58	23	16	28	32	39	23
767	[APH1B]	83464	aph-1 homolog B, gamma-secretase subunit	Standard	221	248	289	203	245	203	212	221	244	248	205	229	215	194	207	178	178	232	171	198	226	221	266	214	219	186	219	258	8	59	31	47	55	32	92	48	75	10	54	36	23	37	42	46	25
768	[API5]	8539	apoptosis inhibitor 5	Standard	206	227	212	185	205	145	184	182	154	184	178	185	201	194	180	186	174	186	143	145	170	154	187	161	150	149	176	237	8	57	29	45	62	29	90	52	55	7	53	29	18	37	41	48	25
769	[APIP]	51074	APAF1 interacting protein	Standard	72	74	108	70	125	97	102	110	60	100	112	105	107	110	104	108	81	114	123	149	141	141	123	139	143	151	142	149	3	24	14	24	33	24	53	21	39	2	42	16	9	15	26	28	24
770	[APLF]	200558	aprataxin and PNKP like factor	Standard	61	72	74	78	67	53	79	64	0	68	80	73	70	60	71	67	66	63	51	59	59	86	87	88	64	54	53	62	3	15	7	15	16	11	33	16	0	1	23	6	4	11	12	14	8
771	[APLN]	8862	apelin	Standard	295	330	402	361	365	339	316	364	323	252	272	369	307	312	311	357	264	353	341	383	533	408	453	446	450	445	412	543	12	89	42	83	76	50	102	82	92	10	63	69	43	51	72	86	50
772	[APLNR]	187	apelin receptor	Standard	147	134	144	105	112	109	110	130	111	130	136	111	138	122	117	114	99	114	195	168	183	229	175	187	178	174	158	155	2	33	19	27	27	19	61	31	43	1	33	14	10	17	25	27	12
773	[APLP1]	333	amyloid beta precursor like protein 1	Standard	55	77	49	51	36	66	50	50	34	60	55	63	66	44	57	46	51	54	0	47	0	60	54	49	0	63	49	36	3	20	6	16	17	9	34	16	27	3	25	8	8	6	15	14	9
774	[APMAP]	57136	adipocyte plasma membrane associated protein	Standard	188	224	166	148	226	197	165	192	179	161	169	181	175	175	167	155	163	193	166	183	203	179	183	176	123	166	173	191	6	52	25	49	53	33	94	49	68	4	62	29	23	42	40	49	28
775	[APOA1]	335	apolipoprotein A1	Standard	197	223	221	201	204	189	175	149	150	194	254	217	223	210	190	209	173	200	103	125	119	141	151	130	162	144	146	175	7	47	28	36	46	30	76	30	44	8	50	29	21	33	27	49	25
776	[APOA2]	336	apolipoprotein A2	Standard	192	227	268	254	207	208	198	227	204	164	189	206	186	189	188	175	178	194	180	220	236	250	269	243	252	269	232	219	5	53	33	54	47	34	81	52	65	5	51	29	16	25	36	46	25
777	[APOA4]	337	apolipoprotein A4	Standard	305	276	399	356	377	298	385	318	207	385	456	454	402	392	366	383	289	345	415	433	481	374	391	481	460	471	392	459	4	23	14	33	31	23	41	29	31	7	30	22	15	21	27	31	14
778	[APOA5]	116519	apolipoprotein A5	Standard	225	0	258	262	301	268	259	272	241	237	286	324	293	260	257	222	226	247	270	304	339	334	345	313	381	364	317	304	10	0	36	70	69	50	118	65	82	10	68	53	28	45	51	54	28
779	[APOBEC2]	10930	apolipoprotein B mRNA editing enzyme catalytic subunit 2	Standard	157	137	151	108	120	154	149	122	97	142	136	134	131	130	129	114	142	138	99	108	107	153	111	124	88	123	110	99	0	26	12	22	26	25	52	20	33	3	32	14	5	11	16	19	9
780	[APOBEC3C]	27350	apolipoprotein B mRNA editing enzyme catalytic subunit 3C	Standard	258	333	377	379	355	285	266	287	256	248	299	304	287	286	274	262	254	268	303	300	330	289	325	304	316	315	342	413	9	59	42	58	59	41	92	70	65	10	60	42	29	36	51	51	39
781	[APOBEC3D]	140564	apolipoprotein B mRNA editing enzyme catalytic subunit 3D	Standard	115	123	134	118	148	138	138	139	121	101	103	124	142	125	125	137	118	148	128	163	158	149	126	155	122	160	165	144	3	36	19	37	48	26	81	30	51	5	40	23	11	25	22	36	15
782	[APOBEC3G]	60489	apolipoprotein B mRNA editing enzyme catalytic subunit 3G	Standard	92	120	151	140	125	100	94	108	75	127	105	116	120	103	131	129	105	120	145	151	190	187	166	184	207	189	145	157	2	40	14	34	34	22	47	24	31	7	38	20	13	18	28	33	18
783	[APOBEC3G]	60489	apolipoprotein B mRNA editing enzyme catalytic subunit 3G	Standard	170	184	204	174	178	181	167	172	152	184	194	220	186	180	176	166	175	194	221	233	273	230	261	222	234	243	234	299	7	37	28	41	52	32	84	40	57	9	49	28	21	28	31	40	25
784	[APOBEC4]	403314	apolipoprotein B mRNA editing enzyme catalytic polypeptide like 4	Standard	258	260	248	227	259	280	287	288	203	222	256	254	228	266	270	207	196	265	168	163	152	195	226	203	213	194	192	169	9	48	26	53	66	42	105	56	68	9	68	40	31	44	41	51	37
785	[APOC1]	341	apolipoprotein C1	Standard	175	214	225	200	205	198	184	268	199	175	191	250	240	225	213	200	173	200	261	240	305	234	298	278	272	260	246	289	7	54	28	42	47	40	70	62	57	9	45	40	29	32	29	48	32
786	[APOC2]	344	apolipoprotein C2	Standard	117	143	191	146	235	170	173	197	201	158	152	216	203	166	175	162	151	195	251	220	252	249	242	206	263	219	228	282	3	47	22	50	71	45	93	59	70	6	57	40	24	32	42	49	33
787	[APOC3]	345	apolipoprotein C3	Standard	287	296	257	313	406	398	309	342	402	328	348	372	357	314	357	313	256	359	267	288	425	413	492	357	288	351	289	371	10	63	33	62	79	52	119	77	82	15	76	55	39	44	67	71	45
788	[APOC4]	346	apolipoprotein C4	Standard	182	228	255	239	266	252	196	266	266	199	228	222	230	208	232	215	229	240	265	291	348	299	302	263	332	311	282	297	2	54	33	58	68	40	90	66	69	6	55	39	27	32	49	47	38
789	[APOD]	347	apolipoprotein D	Standard	217	214	196	187	248	223	210	239	194	163	188	231	181	167	182	182	182	213	203	198	233	220	222	220	196	185	211	233	9	47	25	46	52	38	83	42	61	7	49	36	17	27	34	36	28
790	[APOE]	348	apolipoprotein E	Standard	166	175	165	182	189	179	153	142	145	186	172	211	200	166	170	155	163	144	214	188	169	206	210	221	223	205	182	170	2	36	18	34	37	22	62	29	49	2	38	21	9	21	24	29	17
791	[APOF]	319	apolipoprotein F	Standard	177	191	242	207	227	231	213	219	225	166	198	212	185	167	169	164	184	183	179	227	264	246	225	209	202	253	229	323	9	49	32	56	61	38	99	59	65	5	49	35	21	33	37	38	28
792	[APOH]	350	apolipoprotein H	Standard	143	157	174	147	151	152	172	147	136	138	150	151	148	128	153	141	109	146	131	157	135	165	194	168	175	143	137	146	2	32	23	35	32	20	62	37	47	2	35	23	15	20	33	29	17
793	[APOL1]	8542	apolipoprotein L1	Standard	245	228	279	185	174	194	180	173	174	191	233	241	185	189	180	170	169	251	158	173	162	163	180	196	210	220	178	194	8	52	35	43	43	38	84	39	57	7	54	36	21	32	34	46	28
794	[APOL1]	8542	apolipoprotein L1	Standard	221	272	262	240	293	241	244	256	239	194	191	202	189	170	184	207	194	217	235	250	340	318	363	283	299	313	291	355	5	51	33	56	70	38	99	60	67	9	51	34	19	31	38	55	30
795	[APOL1]	8542	apolipoprotein L1	Standard	180	152	146	161	181	222	192	169	137	179	213	211	176	179	182	183	150	152	175	243	197	224	256	211	245	245	216	226	5	43	20	41	50	37	87	40	57	5	58	30	17	31	34	43	22
796	[APOL2]	23780	apolipoprotein L2	Standard	237	248	238	232	251	247	249	244	210	217	211	249	248	250	227	212	213	215	228	244	229	284	327	292	259	312	291	252	5	45	24	31	46	29	79	40	55	6	42	26	21	30	31	49	26
797	[APOL2]	23780	apolipoprotein L2	Standard	230	293	232	239	300	279	266	252	210	226	264	269	251	228	250	218	217	249	348	309	382	360	369	322	371	372	346	351	6	53	24	40	58	41	78	57	60	8	57	41	25	29	39	79	32
798	[APOL3]	80833	apolipoprotein L3	Standard	205	248	210	223	213	207	253	207	194	213	186	159	187	190	142	114	188	220	215	189	210	216	226	190	198	209	214	239	8	62	35	74	67	47	141	77	96	8	75	34	27	39	42	49	38
799	[APOL4]	80832	apolipoprotein L4	Standard	298	319	348	332	371	306	282	326	281	292	315	371	303	259	332	346	303	317	339	353	473	391	473	388	356	422	398	468	14	65	39	67	72	45	110	67	82	12	76	50	40	49	53	77	46
800	[APOL6]	80830	apolipoprotein L6	Standard	157	155	194	205	161	136	172	172	113	142	141	165	145	146	157	147	141	147	211	211	239	225	260	259	269	266	222	194	5	38	23	39	35	19	67	34	38	5	41	22	19	22	30	37	20
801	[APOLD1]	81575	apolipoprotein L domain containing 1	Standard	64	51	59	60	73	61	74	0	0	77	83	93	83	64	68	68	56	59	88	99	73	109	112	99	87	100	76	87	2	23	11	33	29	20	52	0	0	5	38	14	9	16	18	22	9
802	[APOM]	55937	apolipoprotein M	Standard	223	221	291	269	310	303	234	285	240	248	273	260	312	260	287	302	246	238	298	276	329	288	364	292	309	317	362	329	6	56	33	55	59	48	87	59	61	9	58	36	32	40	40	56	33
803	[APOO]	79135	apolipoprotein O	Standard	192	196	170	171	216	253	191	216	195	132	161	170	134	132	159	151	147	191	157	169	159	159	177	169	167	152	163	173	4	48	26	38	47	37	78	49	125	4	45	29	13	23	32	38	22
804	[APOOL]	139322	apolipoprotein O like	Standard	459	481	552	490	394	373	437	447	419	406	434	476	432	406	437	387	383	408	419	364	321	337	358	401	337	309	356	385	10	46	35	48	37	28	69	33	55	14	42	35	26	31	42	40	38
805	[APOPT1]	84334	apoptogenic 1, mitochondrial	Standard	123	144	152	130	151	120	114	125	104	123	128	149	142	120	128	139	140	144	121	148	166	166	180	150	186	163	172	198	4	46	20	36	52	29	73	41	43	5	46	27	20	23	27	42	25
806	[APP]	351	amyloid beta precursor protein	Standard	92	114	150	132	99	96	106	84	59	105	88	96	87	95	83	89	73	70	116	110	110	164	163	151	129	134	97	113	3	24	17	28	23	20	42	19	29	4	28	12	9	12	19	23	11
807	[APPBP2]	10513	amyloid beta precursor protein binding protein 2	Standard	105	122	88	104	117	123	126	120	71	117	126	158	113	126	115	96	89	106	97	69	94	109	95	82	91	96	99	95	1	40	18	36	36	24	73	31	46	4	47	22	11	27	27	35	19
808	[APPL1]	26060	adaptor protein, phosphotyrosine interacting with PH domain and leucine zipper 1	Standard	143	147	134	153	141	142	148	151	120	142	124	139	128	118	124	133	116	147	112	162	124	131	132	136	124	119	108	122	7	34	18	31	33	20	87	34	39	5	43	20	12	18	24	34	16
809	[APPL2]	55198	adaptor protein, phosphotyrosine interacting with PH domain and leucine zipper 2	Standard	105	93	127	134	91	90	101	102	108	91	102	122	97	96	101	97	102	117	105	93	149	120	121	94	131	117	104	109	1	36	23	45	34	22	63	35	48	3	45	27	14	21	32	38	16
810	[APRT]	353	adenine phosphoribosyltransferase	Standard	149	166	189	165	140	144	160	166	127	145	121	155	138	133	186	157	131	138	156	151	195	216	229	189	209	191	159	164	4	40	26	33	29	29	64	38	47	5	41	19	12	25	31	26	15
811	[APTX]	54840	aprataxin	Standard	101	102	115	111	107	105	133	122	86	109	95	128	123	102	128	116	88	113	94	90	84	108	111	104	71	97	76	79	2	29	22	25	28	18	107	26	32	3	43	18	10	19	20	21	11
812	[AQP1]	358	aquaporin 1 (Colton blood group)	Standard	247	251	305	267	224	238	237	234	215	222	221	263	261	269	239	203	207	226	235	244	304	281	359	344	333	259	227	302	16	51	35	56	47	36	78	48	54	10	46	46	33	39	43	41	36
813	[AQP10]	89872	aquaporin 10	Standard	109	108	101	117	141	120	149	151	119	108	112	141	101	124	129	112	94	92	123	151	153	156	125	143	129	148	127	138	2	33	15	36	38	28	68	36	46	5	44	23	12	21	25	29	17
814	[AQP11]	282679	aquaporin 11	Standard	365	364	380	416	380	382	325	359	348	319	338	393	343	333	357	341	323	430	316	281	403	296	339	348	397	315	350	370	16	68	47	78	67	51	108	76	84	15	62	49	35	42	52	63	38
815	[AQP2]	359	aquaporin 2	Standard	255	306	267	291	307	271	251	260	228	233	299	308	260	235	256	236	235	254	353	352	334	377	347	324	289	314	360	372	9	59	33	58	64	45	110	65	71	7	71	58	34	42	54	71	35
816	[AQP3]	360	aquaporin 3 (Gill blood group)	Standard	160	156	187	206	174	180	164	173	145	155	136	150	137	136	148	170	138	134	186	206	214	204	252	220	222	176	185	184	8	41	23	50	53	36	81	42	47	10	53	31	21	30	26	48	22
817	[AQP4]	361	aquaporin 4	Standard	212	209	305	302	166	212	237	189	154	167	175	216	179	201	204	211	184	172	182	239	242	240	253	265	237	236	242	224	6	42	31	48	35	27	68	35	37	7	38	32	17	21	31	37	20
818	[AQP5]	362	aquaporin 5	Standard	106	115	155	123	107	102	124	94	79	122	115	115	96	88	100	97	118	96	152	123	119	129	132	124	128	125	132	126	1	28	18	34	32	20	63	30	33	2	34	13	9	16	16	23	13
819	[AQP7]	364	aquaporin 7	Standard	279	282	303	252	316	258	291	281	300	239	311	292	300	271	261	306	254	324	293	256	306	317	305	253	292	289	316	328	8	57	40	55	73	37	99	64	71	10	64	44	29	40	46	62	37
820	[AQP8]	343	aquaporin 8	Standard	172	153	197	149	137	149	173	158	144	139	177	175	157	157	148	159	143	141	176	175	172	174	167	152	160	158	167	194	5	45	27	41	41	32	77	40	48	3	52	23	15	20	29	43	19
821	[AQP9]	366	aquaporin 9	Standard	100	113	112	94	94	98	121	110	61	124	107	100	94	84	85	80	73	80	96	106	110	144	111	113	112	121	114	112	2	36	12	34	28	23	61	27	37	4	40	16	10	19	19	26	13
822	[AQR]	9716	aquarius intron-binding spliceosomal factor	Standard	69	78	71	64	61	73	57	69	43	81	77	80	80	79	62	70	65	70	68	52	81	85	82	67	89	83	68	85	2	29	11	16	23	18	43	26	24	0	41	14	6	14	17	21	8
823	[AR]	367	androgen receptor	Standard	94	85	78	81	59	54	73	81	47	109	98	86	88	86	83	75	86	79	80	79	0	119	79	75	61	87	76	59	3	17	11	18	17	10	36	19	22	3	25	8	4	14	7	17	6
824	[AR]	367	androgen receptor	Standard	46	66	69	69	66	71	79	79	55	76	52	72	73	59	63	67	68	66	108	109	103	103	105	100	99	103	87	92	1	19	12	18	23	16	49	20	35	4	26	12	8	13	13	17	10
825	[ARAF]	369	A-Raf proto-oncogene, serine/threonine kinase	Standard	264	262	226	350	240	283	238	207	254	290	216	263	214	216	223	200	232	195	201	173	162	164	182	165	144	167	179	166	8	41	28	52	47	35	94	50	63	9	52	40	19	28	31	37	28
826	[ARAF]	369	A-Raf proto-oncogene, serine/threonine kinase	Standard	193	224	217	233	208	192	177	207	190	191	194	203	188	167	192	182	172	188	178	172	185	193	193	166	196	184	201	206	9	44	29	44	48	33	76	42	54	4	45	24	14	23	31	35	16
827	[ARC]	23237	activity regulated cytoskeleton associated protein	Standard	66	62	61	62	59	0	73	50	0	46	78	66	62	61	83	76	59	0	67	42	0	48	80	56	0	0	46	0	0	19	10	23	25	0	41	16	0	1	24	12	4	14	11	20	12
828	[ARCN1]	372	archain 1	Standard	141	144	143	137	115	118	136	124	96	124	104	121	120	120	126	112	111	116	138	138	136	173	169	163	139	141	135	152	0	36	15	34	26	25	56	25	43	3	41	19	9	22	21	33	15
829	[AREG]	374	amphiregulin	Standard	299	310	316	313	300	329	352	319	229	284	255	309	333	278	272	293	262	293	291	260	352	324	344	323	288	240	257	370	7	37	25	37	31	23	83	225	36	7	30	30	24	33	30	35	24
830	[AREL1]	9870	apoptosis resistant E3 ubiquitin protein ligase 1	Standard	137	161	209	140	138	140	141	140	124	137	121	114	102	88	94	95	109	113	160	163	149	216	171	166	175	167	126	152	3	36	16	32	38	22	60	33	42	5	37	14	7	11	18	24	16
831	[ARF1]	375	ADP ribosylation factor 1	Standard	294	281	263	204	364	238	333	307	245	271	321	329	293	269	253	237	273	277	338	292	339	340	283	299	403	375	340	385	14	73	31	51	74	47	108	63	73	10	62	53	34	39	51	56	37
832	[ARF3]	377	ADP ribosylation factor 3	Standard	241	242	225	231	250	254	258	257	196	197	213	222	197	198	217	204	205	224	211	196	222	242	245	204	210	179	175	244	8	61	32	56	59	41	101	62	69	8	57	37	21	38	46	52	30
833	[ARF4]	378	ADP ribosylation factor 4	Standard	164	174	180	195	206	179	166	206	127	159	132	165	181	170	173	155	180	173	184	184	243	205	209	199	199	208	188	212	5	53	31	55	63	38	93	55	50	6	59	26	19	35	40	42	29
834	[ARF5]	381	ADP ribosylation factor 5	Standard	87	84	91	89	95	117	102	98	71	99	91	99	103	88	79	107	98	65	100	121	98	132	118	134	91	96	103	95	2	20	10	21	24	17	50	25	35	5	31	8	6	12	13	19	12
835	[ARF6]	382	ADP ribosylation factor 6	Standard	170	227	201	189	157	155	151	149	133	181	168	183	163	171	152	156	146	168	203	218	217	278	290	283	315	314	271	253	7	48	18	49	47	33	75	44	49	9	45	26	18	25	28	31	22
836	[ARFGAP1]	55738	ADP ribosylation factor GTPase activating protein 1	Standard	106	128	137	135	118	129	118	101	72	123	133	138	126	110	120	114	107	111	106	116	130	146	151	137	129	146	147	139	3	42	16	25	21	18	37	28	29	3	26	17	8	13	12	32	10
837	[ARFGAP2]	84364	ADP ribosylation factor GTPase activating protein 2	Standard	365	437	426	416	413	493	447	427	302	405	436	434	454	350	355	364	335	374	382	382	403	255	387	377	430	374	386	387	5	47	21	44	31	26	78	49	42	8	53	40	19	17	25	32	29
838	[ARFGAP3]	26286	ADP ribosylation factor GTPase activating protein 3	Standard	108	116	115	111	132	131	108	117	97	123	131	117	121	107	124	109	113	114	113	151	116	140	130	133	153	141	128	144	2	29	11	24	26	21	58	25	46	3	31	16	10	20	19	24	15
839	[ARFIP1]	27236	ADP ribosylation factor interacting protein 1	Standard	197	203	199	189	206	188	197	170	161	178	178	172	168	155	142	145	181	172	133	137	124	164	143	154	133	122	108	142	6	46	16	41	39	27	69	34	52	4	44	22	14	18	29	26	16
840	[ARFIP2]	23647	ADP ribosylation factor interacting protein 2	Standard	113	107	138	117	105	113	121	118	69	129	107	133	147	103	102	113	118	109	196	180	139	188	157	163	179	127	169	168	2	23	17	31	33	17	63	29	39	3	34	15	11	19	24	20	13
841	[ARFRP1]	10139	ADP ribosylation factor related protein 1	Standard	127	165	160	127	147	114	135	159	122	115	114	112	141	122	116	117	117	125	155	129	131	141	144	116	123	153	139	139	5	44	22	36	39	25	74	42	45	2	40	24	13	25	30	33	19
842	[ARG1]	383	arginase 1	Standard	90	94	111	100	111	118	100	104	77	85	90	114	101	102	111	106	98	109	124	141	163	112	129	141	124	120	142	119	4	42	22	52	58	32	79	38	52	4	63	17	15	35	33	36	23
843	[ARG2]	384	arginase 2	Standard	290	295	333	303	392	335	253	285	298	266	299	321	307	260	279	333	295	344	295	269	326	369	353	347	377	344	369	379	11	60	37	71	76	48	111	67	80	12	91	52	29	40	53	73	219
844	[ARGLU1]	55082	arginine and glutamate rich 1	Standard	62	72	70	0	58	75	69	70	0	64	74	73	72	76	66	61	74	68	0	46	0	0	0	59	0	0	52	0	2	18	8	0	13	15	36	56	0	4	28	21	7	12	15	16	9
845	[ARHGAP1]	392	Rho GTPase activating protein 1	Standard	50	45	52	0	51	52	38	42	0	46	50	43	50	40	0	42	52	39	47	38	0	65	65	60	67	66	53	61	3	12	13	0	17	10	28	12	0	2	15	12	2	9	0	10	8
846	[ARHGAP11A]	9824	Rho GTPase activating protein 11A	Standard	39	37	0	37	36	0	33	0	0	35	40	50	0	40	31	0	0	38	25	35	0	51	60	45	0	0	40	44	3	18	0	13	14	0	28	0	0	-1	14	9	0	4	8	0	0
847	[ARHGAP11B]	89839	Rho GTPase activating protein 11B	Standard	132	137	159	137	140	118	124	114	104	119	126	117	130	109	112	115	107	110	162	150	152	166	173	162	155	147	150	128	4	41	17	30	37	23	63	40	38	3	34	22	14	22	27	26	15
848	[ARHGAP12]	94134	Rho GTPase activating protein 12	Standard	86	87	73	58	54	60	49	52	39	67	73	74	76	63	67	56	70	69	74	88	94	104	85	91	91	90	83	94	4	25	10	17	16	15	40	25	23	4	34	16	3	13	16	15	9
849	[ARHGAP15]	55843	Rho GTPase activating protein 15	Standard	164	193	250	188	210	221	213	214	162	158	191	204	191	148	173	152	178	202	165	186	183	223	239	186	163	184	187	200	1	48	31	45	51	41	88	55	60	6	54	28	17	32	35	39	25
850	[ARHGAP17]	55114	Rho GTPase activating protein 17	Standard	92	112	152	137	133	133	142	146	109	62	75	68	71	65	87	86	89	106	114	137	131	125	136	146	130	101	91	109	4	31	21	30	34	22	62	33	43	4	30	11	8	14	19	26	11
851	[ARHGAP19]	84986	Rho GTPase activating protein 19	Standard	214	246	245	172	238	274	263	255	234	189	261	223	235	230	230	221	236	236	266	276	314	286	306	264	267	258	255	290	8	50	29	39	47	35	145	98	69	6	55	36	24	32	49	50	31
852	[ARHGAP20]	57569	Rho GTPase activating protein 20	Standard	49	53	55	54	56	69	40	58	45	49	48	72	62	54	47	58	57	51	46	0	0	45	64	0	0	0	40	35	2	18	9	15	12	12	22	15	23	0	15	9	4	7	8	17	7
853	[ARHGAP22]	58504	Rho GTPase activating protein 22	Standard	136	147	153	151	154	123	139	135	105	144	134	138	120	112	120	119	124	140	138	127	131	143	157	147	111	119	91	140	4	35	17	34	29	30	64	33	41	3	35	14	12	18	23	32	15
854	[ARHGAP22]	58504	Rho GTPase activating protein 22	Standard	91	98	117	122	100	98	113	96	60	78	83	91	91	96	97	84	77	94	98	124	83	118	108	133	90	124	84	104	4	29	14	34	24	21	50	19	31	2	26	15	10	16	22	20	11
855	[ARHGAP24]	83478	Rho GTPase activating protein 24	Standard	137	135	145	118	123	104	119	93	88	133	137	130	172	132	140	121	99	113	116	125	115	117	131	117	137	120	132	127	3	36	15	37	37	22	62	30	45	5	39	18	13	21	24	29	12
856	[ARHGAP25]	9938	Rho GTPase activating protein 25	Standard	101	115	120	88	105	104	101	87	87	106	128	128	108	87	82	97	104	100	107	111	103	141	104	96	110	105	112	114	2	96	12	21	25	23	52	19	41	5	42	20	8	13	18	22	16
857	[ARHGAP26]	23092	Rho GTPase activating protein 26	Standard	89	96	100	104	110	97	105	97	75	107	120	116	105	86	107	82	103	90	105	132	130	131	170	168	138	139	178	133	3	30	17	27	33	21	51	23	35	7	35	15	11	18	18	26	15
858	[ARHGAP27]	201176	Rho GTPase activating protein 27	Standard	317	291	346	316	250	248	283	285	255	301	310	335	335	274	269	254	252	242	261	278	195	285	298	296	288	285	292	335	6	38	25	45	34	27	84	41	52	10	37	29	21	26	25	35	24
859	[ARHGAP28]	79822	Rho GTPase activating protein 28	Standard	173	216	205	195	199	191	204	201	154	218	261	248	244	212	232	197	199	182	279	271	278	292	258	258	287	238	231	246	3	32	14	26	30	23	55	27	37	3	43	20	12	17	22	24	13
860	[ARHGAP32]	9743	Rho GTPase activating protein 32	Standard	186	170	199	145	222	174	191	206	177	175	184	218	186	172	180	178	169	179	243	218	299	249	231	232	313	281	299	283	5	40	23	44	57	30	84	47	57	6	45	28	18	33	37	43	26
861	[ARHGAP33]	115703	Rho GTPase activating protein 33	Standard	78	82	88	66	65	61	81	81	59	78	80	84	88	73	81	76	78	84	107	103	101	132	118	103	115	110	111	107	3	29	15	28	26	19	57	26	41	2	36	15	7	14	19	25	15
862	[ARHGAP35]	2909	Rho GTPase activating protein 35	Standard	73	96	85	85	120	112	113	119	79	111	112	116	112	103	94	108	92	84	83	102	118	103	107	125	104	107	108	108	3	29	10	23	33	19	59	31	39	0	39	20	13	17	19	28	16
863	[ARHGAP36]	158763	Rho GTPase activating protein 36	Standard	490	504	442	461	594	478	402	505	439	371	489	439	461	434	414	448	436	520	407	404	452	498	524	471	499	510	479	546	22	77	47	80	84	49	105	81	90	15	79	58	48	56	60	69	54
864	[ARHGAP39]	80728	Rho GTPase activating protein 39	Standard	95	79	88	105	89	72	85	77	65	90	81	91	92	88	89	93	97	86	89	83	77	112	95	102	97	85	73	85	1	22	12	20	19	14	36	19	27	3	29	11	10	15	15	20	11
865	[ARHGAP39]	80728	Rho GTPase activating protein 39	Standard	25	0	0	0	0	0	30	0	0	0	34	0	0	25	0	0	0	0	0	27	0	0	0	0	0	0	0	0	-3	0	0	0	0	0	23	0	0	0	18	0	0	9	0	0	0
866	[ARHGAP4]	393	Rho GTPase activating protein 4	Standard	94	109	131	100	115	119	91	86	70	86	105	108	76	77	86	77	66	71	113	151	140	138	160	129	118	129	126	136	1	32	21	31	37	21	57	23	37	5	42	22	12	17	18	25	13
867	[ARHGAP44]	9912	Rho GTPase activating protein 44	Standard	63	64	58	63	53	46	66	48	0	53	47	57	0	51	51	73	53	47	62	47	47	74	79	73	59	69	49	55	2	19	6	12	12	12	33	12	0	5	21	11	0	9	12	11	9
868	[ARHGAP45]	23526	Rho GTPase activating protein 45	Standard	72	87	82	67	98	89	72	74	66	70	81	80	86	76	66	73	77	86	71	116	120	109	151	100	108	107	118	84	1	26	14	27	29	26	54	27	29	3	27	12	10	14	18	16	12
869	[ARHGAP5]	394	Rho GTPase activating protein 5	Standard	140	154	138	178	150	132	153	123	104	113	148	144	128	129	129	126	117	140	149	176	143	213	205	196	173	159	165	148	3	38	18	37	35	22	61	24	43	7	43	21	12	17	20	28	15
870	[ARHGAP5-AS1]	84837	ARHGAP5 antisense RNA 1 (head to head)	Standard	200	239	248	222	272	229	199	209	187	189	197	216	191	162	223	228	202	243	172	198	258	209	244	234	226	260	243	247	13	65	33	66	68	43	96	68	74	12	62	46	26	33	50	66	39
871	[ARHGAP8]	23779	Rho GTPase activating protein 8	Standard	246	245	382	356	224	222	209	208	195	222	258	253	222	220	207	214	229	212	309	309	351	277	343	284	324	315	325	351	8	51	37	57	52	42	81	59	55	10	54	32	26	35	35	37	28
872	[ARHGAP9]	64333	Rho GTPase activating protein 9	Standard	112	113	127	117	94	85	110	93	79	110	88	100	97	103	97	88	81	99	118	105	96	145	142	165	118	140	135	118	3	27	14	28	23	20	42	19	38	2	22	13	6	11	18	24	10
873	[ARHGDIA]	396	Rho GDP dissociation inhibitor alpha	Standard	59	75	81	0	71	68	70	81	41	69	68	95	79	70	65	56	74	0	100	71	0	97	88	72	83	67	71	82	1	18	14	0	19	8	29	17	23	3	25	12	7	9	13	20	14
874	[ARHGDIB]	397	Rho GDP dissociation inhibitor beta	Standard	139	151	132	159	108	122	145	133	92	128	139	125	121	115	105	94	108	99	115	128	76	102	107	128	83	95	93	91	5	21	14	23	30	18	49	23	33	3	32	10	7	17	16	21	7
875	[ARHGDIG]	398	Rho GDP dissociation inhibitor gamma	Standard	323	326	369	456	317	325	313	333	303	287	263	313	321	289	297	340	271	307	337	320	411	332	385	397	358	313	302	438	10	68	36	68	55	44	95	60	82	14	51	37	28	34	45	58	36
876	[ARHGEF1]	9138	Rho guanine nucleotide exchange factor 1	Standard	123	150	151	163	133	137	130	139	138	136	143	138	109	119	123	121	116	109	121	126	92	131	149	137	135	142	151	139	4	35	20	24	29	19	58	40	38	4	33	12	5	18	20	22	14
877	[ARHGEF11]	9826	Rho guanine nucleotide exchange factor 11	Standard	76	82	91	80	89	69	86	56	28	78	67	60	58	53	64	79	63	70	82	91	88	100	103	106	94	98	92	67	2	24	9	22	25	15	52	20	21	3	24	12	4	11	13	15	5
878	[ARHGEF15]	22899	Rho guanine nucleotide exchange factor 15	Standard	91	114	99	109	99	98	105	93	79	71	73	90	79	66	89	84	99	90	72	111	66	101	116	84	86	87	103	91	2	28	8	18	23	18	47	18	30	4	22	9	9	8	11	14	12
879	[ARHGEF16]	27237	Rho guanine nucleotide exchange factor 16	Standard	315	314	424	266	300	242	207	239	229	226	240	245	0	233	260	225	224	254	225	202	265	241	229	235	241	210	261	245	8	62	40	54	52	31	97	61	57	3	53	32	0	31	34	47	27
880	[ARHGEF19]	128272	Rho guanine nucleotide exchange factor 19	Standard	115	102	127	148	105	112	122	112	74	103	86	115	108	120	101	90	95	90	108	83	125	107	100	143	127	102	100	111	6	28	16	32	31	20	57	23	34	3	27	17	9	12	15	21	13
881	[ARHGEF2]	9181	Rho/Rac guanine nucleotide exchange factor 2	Standard	99	105	108	105	100	107	133	87	57	90	101	115	96	85	93	84	73	85	115	125	104	140	165	128	112	97	86	132	3	29	9	23	20	17	66	16	29	2	33	17	9	13	20	16	9
882	[ARHGEF25]	115557	Rho guanine nucleotide exchange factor 25	Standard	70	57	67	74	67	67	73	64	46	76	91	85	74	74	56	61	62	61	83	74	0	83	91	72	79	91	70	80	1	16	13	20	22	12	29	15	30	-1	25	12	7	9	9	11	9
883	[ARHGEF3]	50650	Rho guanine nucleotide exchange factor 3	Standard	57	71	75	71	67	61	68	62	32	74	71	77	76	63	67	76	59	50	92	95	79	112	122	100	87	94	91	111	1	22	13	22	22	15	41	22	20	0	26	16	6	13	14	25	9
884	[ARHGEF35]	445328	Rho guanine nucleotide exchange factor 35	Standard	63	66	58	43	61	50	53	38	0	56	66	61	54	44	56	50	51	64	66	67	59	98	76	69	75	72	67	71	5	29	9	18	22	11	38	16	0	2	26	6	8	11	14	15	10
885	[ARHGEF37]	389337	Rho guanine nucleotide exchange factor 37	Standard	107	110	99	111	130	117	111	113	97	98	104	95	102	91	114	91	117	118	115	158	121	146	118	137	124	120	109	141	0	41	17	36	43	30	75	42	57	1	42	16	7	21	27	27	20
886	[ARHGEF38]	54848	Rho guanine nucleotide exchange factor 38	Standard	161	162	134	126	145	151	147	132	150	138	175	168	162	149	152	171	127	163	142	124	85	140	134	149	133	134	144	125	4	33	21	38	40	24	63	31	49	3	57	31	18	20	32	38	20
887	[ARHGEF39]	84904	Rho guanine nucleotide exchange factor 39	Standard	84	86	91	98	89	78	78	78	58	76	81	78	73	71	81	77	63	72	90	89	107	105	114	101	93	100	90	106	1	20	13	33	23	15	40	19	26	2	29	14	8	17	11	22	16
888	[ARHGEF4]	50649	Rho guanine nucleotide exchange factor 4	Standard	204	214	150	146	185	171	188	188	128	235	224	220	227	200	183	215	198	192	278	272	335	279	278	277	291	315	292	288	7	43	20	24	38	23	71	36	45	9	40	32	23	29	34	39	21
889	[ARHGEF6]	9459	Rac/Cdc42 guanine nucleotide exchange factor 6	Standard	101	103	86	73	77	75	84	75	68	90	86	74	64	72	78	71	79	83	95	111	92	121	89	81	85	105	80	85	1	33	11	27	33	24	54	23	40	5	37	14	8	13	20	21	13
890	[ARHGEF7]	8874	Rho guanine nucleotide exchange factor 7	Standard	134	153	187	136	126	129	119	123	109	133	147	176	148	138	146	138	145	154	113	129	104	134	114	119	121	111	122	153	4	43	26	38	41	27	73	38	51	5	39	26	16	30	34	35	30
891	[ARHGEF7]	8874	Rho guanine nucleotide exchange factor 7	Standard	144	152	142	108	150	170	169	169	138	116	133	128	128	116	137	132	140	136	134	156	205	154	155	121	126	161	151	179	3	35	22	33	42	26	72	46	63	4	50	20	15	24	24	34	23
892	[ARHGEF9]	23229	Cdc42 guanine nucleotide exchange factor 9	Standard	115	109	117	116	113	92	114	114	70	134	143	130	142	126	109	135	87	121	86	84	64	109	121	97	85	87	80	92	3	29	12	23	26	20	54	30	33	4	35	12	9	17	21	28	11
893	[ARID3B]	10620	AT-rich interaction domain 3B	Standard	56	55	52	64	0	0	75	64	0	60	52	0	0	42	43	45	0	0	0	56	28	0	0	65	0	0	55	32	-2	17	7	14	0	0	49	16	0	2	19	0	0	8	4309	8	0
894	[ARID5A]	10865	AT-rich interaction domain 5A	Standard	41	0	0	0	0	0	47	0	0	43	54	0	0	0	0	0	0	33	75	63	0	76	78	64	58	0	48	0	1	0	0	0	0	0	28	0	0	1	21	0	0	0	0	0	0
895	[ARID5B]	84159	AT-rich interaction domain 5B	Standard	65	66	88	64	87	73	65	75	57	61	72	69	74	59	65	71	68	58	73	69	96	95	109	111	80	0	83	87	1	27	9	25	24	21	49	28	36	2	34	12	7	14	15	30	11
896	[ARIH1]	25820	ariadne RBR E3 ubiquitin protein ligase 1	Standard	37	0	0	0	0	0	0	0	0	26	0	0	0	0	0	0	0	0	0	32	0	0	0	47	0	0	0	0	2	0	0	0	0	0	0	0	0	1	0	0	0	0	0	0	0
897	[ARIH2]	10425	ariadne RBR E3 ubiquitin protein ligase 2	Standard	99	108	110	100	96	107	83	112	71	93	80	96	95	88	102	96	85	86	164	160	149	167	158	167	174	177	173	161	5	30	14	29	23	19	47	27	42	5	32	12	11	13	18	31	15
898	[ARIH2OS]	646450	ariadne homolog 2 opposite strand	Standard	386	427	435	373	418	376	396	431	375	326	399	387	362	364	367	384	341	415	250	270	376	303	390	361	371	328	345	419	15	79	51	80	72	47	123	88	84	17	78	71	41	54	66	83	52
899	[ARL1]	400	ADP ribosylation factor like GTPase 1	Standard	252	332	387	366	308	266	270	287	291	221	248	261	264	222	275	279	243	260	287	267	316	354	353	318	345	324	356	343	10	67	39	74	49	39	91	58	71	8	55	33	26	36	42	57	38
900	[ARL10]	285598	ADP ribosylation factor like GTPase 10	Standard	367	408	343	314	424	371	304	338	332	300	374	398	352	364	359	340	356	408	286	312	283	291	340	276	315	333	320	389	13	69	37	62	84	47	110	81	87	7	83	64	43	48	59	68	46
901	[ARL11]	115761	ADP ribosylation factor like GTPase 11	Standard	191	163	177	190	158	162	181	151	131	172	166	175	194	169	164	158	149	151	117	133	133	134	150	162	137	133	128	154	6	37	18	38	38	28	74	32	46	4	42	21	17	20	26	33	17
902	[ARL13A]	392509	ADP ribosylation factor like GTPase 13A	Standard	44	63	71	56	94	57	75	57	29	57	65	71	60	52	60	71	54	58	85	107	109	109	129	89	111	88	91	106	1	24	11	20	30	15	39	19	15	1	35	11	11	13	15	27	11
903	[ARL13B]	200894	ADP ribosylation factor like GTPase 13B	Standard	119	165	175	163	162	156	148	134	108	115	152	154	153	106	119	119	127	147	79	108	116	141	135	130	124	142	128	133	1	30	17	30	37	20	54	34	38	5	31	22	14	18	19	28	16
904	[ARL14]	80117	ADP ribosylation factor like GTPase 14	Standard	177	179	216	272	155	189	195	189	156	181	178	170	181	150	179	175	181	167	144	141	149	168	183	173	185	189	188	202	6	53	28	58	43	30	79	42	58	9	54	24	18	29	36	49	24
905	[ARL14EP]	120534	ADP ribosylation factor like GTPase 14 effector protein	Standard	269	299	326	295	277	292	255	262	261	255	216	237	249	221	259	214	226	252	245	246	280	277	336	303	299	298	244	326	12	55	40	66	58	42	94	61	69	13	44	31	28	31	45	48	32
906	[ARL15]	54622	ADP ribosylation factor like GTPase 15	Standard	142	153	169	185	131	147	130	117	89	98	115	118	107	98	125	104	109	107	115	158	156	161	174	153	168	179	159	170	5	35	20	39	34	18	66	32	46	3	34	14	8	17	19	21	18
907	[ARL15]	54622	ADP ribosylation factor like GTPase 15	Standard	154	167	191	147	186	174	186	193	169	150	156	167	173	157	174	175	185	179	201	204	246	197	208	208	202	235	205	224	6	50	21	40	50	35	82	46	54	5	51	30	20	28	35	38	23
908	[ARL17A]	51326	ADP ribosylation factor like GTPase 17A	Standard	183	233	155	211	169	150	147	133	123	181	204	201	178	157	168	145	159	184	206	208	219	258	237	239	232	255	276	197	6	58	26	56	50	29	75	41	40	8	52	30	23	29	32	39	21
909	[ARL2]	402	ADP ribosylation factor like GTPase 2	Standard	252	248	309	208	299	258	219	277	253	195	229	275	228	215	247	215	226	207	137	139	150	189	167	172	205	154	178	252	4	65	44	69	74	47	119	73	71	8	77	53	31	47	53	58	40
910	[ARL2BP]	23568	ADP ribosylation factor like GTPase 2 binding protein	Standard	181	196	166	160	185	177	185	179	112	174	169	215	201	189	198	159	171	178	273	255	249	253	227	232	263	246	250	205	3	52	25	47	53	41	94	52	66	5	64	28	23	36	39	44	27
911	[ARL3]	403	ADP ribosylation factor like GTPase 3	Standard	80	90	94	86	97	103	98	93	87	73	89	91	99	82	97	87	71	89	84	77	0	78	78	79	0	87	76	0	4	24	17	27	24	22	51	27	31	3	30	15	11	17	18	23	13
912	[ARL4A]	10124	ADP ribosylation factor like GTPase 4A	Standard	176	172	185	172	172	161	152	148	117	141	145	152	156	142	136	132	132	160	118	107	122	132	137	163	151	140	113	133	11	52	25	49	54	38	77	44	51	7	47	26	24	29	34	39	28
913	[ARL4A]	10124	ADP ribosylation factor like GTPase 4A	Standard	128	146	190	155	159	144	183	197	149	134	134	146	155	150	132	146	117	125	142	144	178	182	178	187	148	187	167	162	4	45	22	46	46	27	84	53	57	4	49	25	18	30	31	37	23
914	[ARL4C]	10123	ADP ribosylation factor like GTPase 4C	Standard	168	190	205	210	186	179	168	185	152	138	143	160	153	126	132	145	149	161	167	146	157	188	200	176	143	150	195	163	4	48	19	51	55	29	73	51	57	5	46	28	13	26	29	42	24
915	[ARL4D]	379	ADP ribosylation factor like GTPase 4D	Standard	214	227	220	161	215	216	205	213	212	163	194	206	190	166	188	185	185	214	175	187	193	192	162	194	177	190	195	225	8	52	34	54	54	36	111	67	69	5	59	30	22	31	47	46	31
916	[ARL5A]	26225	ADP ribosylation factor like GTPase 5A	Standard	274	316	345	243	349	326	294	288	281	238	257	325	315	276	287	276	303	310	240	200	267	291	310	240	285	241	307	354	11	86	37	82	90	57	134	77	101	10	80	48	33	52	53	68	45
917	[ARL5B]	221079	ADP ribosylation factor like GTPase 5B	Standard	136	149	127	138	119	148	161	186	147	113	97	124	120	116	140	148	118	144	175	187	157	172	169	179	209	186	178	231	5	47	25	51	43	27	91	55	68	5	35	21	20	23	38	37	27
918	[ARL6]	84100	ADP ribosylation factor like GTPase 6	Standard	110	118	113	133	102	85	99	88	78	95	89	105	104	83	93	98	84	92	110	114	107	132	152	138	120	118	104	114	4	32	15	37	32	22	61	26	37	3	45	17	6	18	21	28	13
919	[ARL6IP1]	23204	ADP ribosylation factor like GTPase 6 interacting protein 1	Standard	249	288	258	202	260	256	241	272	245	206	218	254	253	222	213	202	220	272	181	197	172	199	182	147	170	181	171	192	6	50	43	37	55	33	89	57	58	7	54	35	28	36	31	38	30
920	[ARL6IP4]	51329	ADP ribosylation factor like GTPase 6 interacting protein 4	Standard	92	93	94	101	82	75	75	63	56	78	99	92	92	79	88	78	79	74	80	103	88	103	95	106	87	100	92	107	3	20	12	25	26	13	30	13	25	1	24	7	5	15	11	18	8
921	[ARL6IP5]	10550	ADP ribosylation factor like GTPase 6 interacting protein 5	Standard	343	398	335	355	358	375	297	330	359	287	351	352	340	311	331	352	312	393	219	217	224	254	238	267	261	283	276	290	15	66	38	63	67	42	102	76	83	12	81	53	42	44	50	71	42
922	[ARL6IP6]	151188	ADP ribosylation factor like GTPase 6 interacting protein 6	Standard	121	113	98	129	90	94	98	104	67	98	92	95	81	80	99	77	82	92	87	89	81	95	97	95	106	98	108	85	4	26	11	27	25	21	51	24	33	2	34	13	10	18	21	22	14
923	[ARL8A]	127829	ADP ribosylation factor like GTPase 8A	Standard	159	197	270	228	203	182	178	196	178	210	238	215	213	205	198	203	167	185	218	227	283	219	288	274	285	238	265	289	6	51	30	55	59	44	81	48	71	8	61	28	18	28	39	44	32
924	[ARL8B]	55207	ADP ribosylation factor like GTPase 8B	Standard	242	280	309	297	264	204	222	202	157	222	243	249	253	253	246	222	219	234	272	279	301	331	428	327	317	335	312	325	7	55	37	56	61	38	94	50	63	7	67	43	32	36	38	54	30
925	[ARL8B]	55207	ADP ribosylation factor like GTPase 8B	Standard	223	222	199	203	223	238	216	229	184	191	199	198	224	233	197	221	179	263	203	217	264	247	211	217	231	262	214	306	9	67	34	63	76	43	112	76	82	6	71	35	26	43	43	57	30
926	[ARL9]	132946	ADP ribosylation factor like GTPase 9	Standard	288	310	319	283	351	305	306	299	288	280	321	334	327	287	302	301	286	297	306	354	403	357	370	331	371	361	346	369	9	52	29	51	50	39	86	57	74	8	53	37	27	31	45	57	30
927	[ARMC1]	55156	armadillo repeat containing 1	Standard	64	65	69	66	69	62	69	64	53	60	71	84	93	59	77	60	71	44	92	97	77	87	110	85	105	116	94	103	2	24	12	20	36	26	46	16	28	3	27	11	5	14	17	18	10
928	[ARMC10]	83787	armadillo repeat containing 10	Standard	303	326	283	242	277	242	239	287	232	283	314	314	276	295	271	242	251	309	352	278	364	317	330	290	337	357	365	394	10	53	33	48	52	37	80	52	71	11	56	52	25	40	37	48	28
929	[ARMC12]	221481	armadillo repeat containing 12	Standard	111	130	121	118	143	125	122	0	100	150	79	129	122	151	137	133	121	165	89	108	120	140	101	106	0	102	106	115	5	26	14	32	40	34	57	0	37	6	23	25	14	21	26	35	18
930	[ARMC2]	84071	armadillo repeat containing 2	Standard	153	156	151	164	159	155	134	136	112	161	169	165	153	135	139	141	143	147	181	193	211	207	201	197	191	186	199	196	4	41	20	38	46	29	74	46	45	4	61	27	15	23	28	36	19
931	[ARMC3]	219681	armadillo repeat containing 3	Standard	49	59	81	58	103	86	87	110	65	70	83	86	73	78	73	55	58	63	86	80	110	108	117	85	103	77	83	95	3	29	13	19	31	19	50	26	33	4	28	10	3	21	14	124	11
932	[ARMC3]	219681	armadillo repeat containing 3	Standard	101	93	125	110	99	106	116	132	81	112	142	142	119	116	138	122	106	122	134	167	110	146	207	173	147	114	138	149	4	29	20	27	33	17	59	31	42	5	41	16	11	24	30	182	15
933	[ARMC4]	55130	armadillo repeat containing 4	Standard	175	198	207	147	206	150	152	166	125	156	141	170	178	173	151	147	146	177	140	148	132	137	148	115	104	129	143	164	3	51	25	36	42	27	75	43	54	5	41	22	14	27	29	34	21
934	[ARMC5]	79798	armadillo repeat containing 5	Standard	78	91	86	99	48	86	91	78	0	66	84	78	79	70	73	72	83	74	88	73	0	104	90	80	80	89	59	0	2	21	11	22	21	14	47	18	0	0	23	11	5	13	14	13	13
935	[ARMC6]	93436	armadillo repeat containing 6	Standard	107	124	126	97	87	84	106	85	56	126	102	104	102	82	87	86	97	94	158	133	128	203	155	169	146	156	158	133	2	27	12	19	26	16	48	16	24	2	22	14	6	9	12	20	7
936	[ARMC7]	79637	armadillo repeat containing 7	Standard	134	154	178	121	150	168	134	141	103	127	135	129	134	140	133	109	109	120	140	150	158	131	141	154	144	162	148	163	5	57	25	51	53	33	88	56	68	6	64	24	20	28	33	41	29
937	[ARMC8]	25852	armadillo repeat containing 8	Standard	107	139	114	121	145	126	127	158	122	154	138	124	122	114	129	116	128	114	193	167	148	173	176	134	136	129	178	190	1	38	16	34	34	21	66	36	45	5	35	18	11	21	25	30	19
938	[ARMCX1]	51309	armadillo repeat containing, X-linked 1	Standard	142	162	192	202	106	104	115	129	96	123	101	136	125	117	122	125	107	109	130	130	132	162	160	145	175	136	132	112	3	32	23	38	32	20	49	33	30	3	32	22	8	15	24	31	21
939	[ARMCX2]	9823	armadillo repeat containing, X-linked 2	Standard	117	141	161	142	132	144	149	137	129	115	137	155	144	121	124	98	141	141	120	127	85	161	135	94	117	139	98	109	0	20	10	22	20	14	40	17	27	3	17	45	10	11	11	12	8
940	[ARMCX3]	51566	armadillo repeat containing, X-linked 3	Standard	108	125	99	89	108	135	116	109	100	105	135	132	114	85	99	98	90	98	113	111	110	102	111	107	116	103	115	129	2	33	20	34	36	23	67	26	44	2	44	20	13	22	24	33	16
941	[ARMCX4]	100131755	armadillo repeat containing, X-linked 4	Standard	200	188	185	191	202	192	203	192	136	143	164	176	184	154	191	140	155	190	187	183	199	195	191	210	201	183	187	187	4	42	20	32	38	27	73	37	45	4	35	27	13	38	25	31	16
942	[ARMCX5]	64860	armadillo repeat containing, X-linked 5	Standard	189	209	253	232	236	210	223	213	155	240	261	259	242	200	220	205	217	241	276	266	349	306	320	247	307	268	270	332	5	47	26	47	55	38	94	46	55	8	52	30	19	25	33	44	24
943	[ARMCX6]	54470	armadillo repeat containing, X-linked 6	Standard	85	98	101	141	95	91	110	72	71	80	78	78	84	63	80	80	75	59	101	90	76	100	95	80	94	107	84	88	1	24	12	32	27	18	55	25	38	3	35	9	7	12	21	24	10
944	[ARMS2]	387715	age-related maculopathy susceptibility 2	Standard	379	427	455	410	408	394	348	391	333	394	417	440	410	397	392	341	335	392	434	484	544	434	506	504	536	512	517	561	12	95	45	91	85	52	124	91	89	16	84	76	52	65	71	75	56
945	[ARMT1]	79624	acidic residue methyltransferase 1	Standard	249	240	257	246	202	221	232	217	186	220	225	239	221	226	235	231	177	231	181	176	206	172	184	191	205	209	193	195	10	51	29	44	56	34	90	52	64	9	67	44	21	32	42	44	31
946	[ARMT1]	79624	acidic residue methyltransferase 1	Standard	177	191	215	164	193	170	173	175	216	209	214	240	224	197	222	210	170	217	201	278	219	302	237	196	208	217	212	266	5	50	28	50	59	32	95	56	77	7	60	32	21	37	47	52	22
947	[ARNT]	405	aryl hydrocarbon receptor nuclear translocator	Standard	124	115	111	108	125	114	153	116	102	152	158	165	158	129	126	118	110	128	149	185	160	168	157	174	154	161	200	185	2	27	18	27	26	21	61	30	31	8	38	18	14	14	20	20	14
948	[ARNT]	405	aryl hydrocarbon receptor nuclear translocator	Standard	65	61	61	0	0	0	45	62	0	65	91	82	104	73	67	72	64	73	69	84	81	89	62	80	90	84	90	77	3	14	10	0	0	0	37	18	0	2	29	12	7	13	17	19	9
949	[ARNT2]	9915	aryl hydrocarbon receptor nuclear translocator 2	Standard	84	118	108	86	91	85	101	108	80	127	155	140	101	108	106	92	99	95	91	125	97	111	134	122	122	133	127	106	1	22	11	22	19	20	41	20	26	5	37	16	7	15	24	19	12
950	[ARNTL]	406	aryl hydrocarbon receptor nuclear translocator like	Standard	281	283	215	234	250	240	213	266	200	269	295	263	281	230	253	273	214	267	316	356	397	328	336	309	366	352	365	325	7	38	21	39	42	33	65	46	45	10	43	27	25	24	37	40	19
951	[ARNTL]	406	aryl hydrocarbon receptor nuclear translocator like	Standard	189	212	221	204	184	197	194	189	189	184	185	163	187	150	172	153	134	152	271	231	231	234	284	296	288	325	290	294	6	30	24	39	46	22	75	41	42	9	36	28	16	18	27	32	20
952	[ARPC1A]	10552	actin related protein 2/3 complex subunit 1A	Standard	223	242	210	221	228	281	223	237	219	191	215	239	255	208	223	225	192	243	132	124	117	141	159	121	120	109	119	151	7	59	28	58	68	46	101	63	71	7	57	35	30	30	39	52	27
953	[ARPC1B]	10095	actin related protein 2/3 complex subunit 1B	Standard	114	100	107	105	82	84	89	68	77	103	108	106	99	90	93	82	84	75	137	133	92	154	145	139	135	121	118	120	1	27	12	22	31	19	41	20	29	4	26	13	4	10	10	20	9
954	[ARPC2]	10109	actin related protein 2/3 complex subunit 2	Standard	171	167	144	196	155	180	192	157	171	175	176	212	195	185	141	185	151	160	218	159	167	210	202	198	206	166	226	232	6	55	29	61	62	42	105	60	72	7	71	36	22	32	40	59	22
955	[ARPC3]	10094	actin related protein 2/3 complex subunit 3	Standard	89	75	96	75	102	117	116	122	92	102	121	159	116	87	99	99	84	111	118	128	179	139	149	169	129	120	121	168	4	36	14	30	39	26	67	123	55	3	56	21	14	17	23	30	18
956	[ARPC4]	10093	actin related protein 2/3 complex subunit 4	Standard	228	285	281	265	321	269	220	293	194	248	310	341	276	220	274	287	235	246	368	387	516	407	453	400	421	427	364	401	8	80	39	75	81	49	111	83	107	12	80	53	33	49	65	75	48
957	[ARPC4-TTLL3]	100526693	ARPC4-TTLL3 readthrough	Standard	140	157	205	147	179	171	172	156	127	131	133	135	143	113	148	158	135	170	101	80	99	116	119	104	92	113	88	109	5	45	23	38	42	27	80	37	47	6	45	23	17	23	32	34	25
958	[ARPC5]	10092	actin related protein 2/3 complex subunit 5	Standard	297	298	349	337	434	362	376	363	363	333	324	324	347	322	326	325	300	360	321	324	401	378	376	374	363	316	323	401	10	62	33	65	68	41	122	74	90	12	49	56	34	40	46	60	39
959	[ARPC5L]	81873	actin related protein 2/3 complex subunit 5 like	Standard	613	662	706	606	636	611	638	628	520	648	693	714	682	644	663	653	615	640	761	812	798	827	826	761	797	782	766	825	10	69	33	60	70	43	96	61	64	10	54	38	34	29	40	59	35
960	[ARPIN]	348110	actin-related protein 2/3 complex inhibitor	Standard	92	115	104	122	94	100	99	83	79	86	87	95	89	84	89	87	82	86	70	69	76	97	107	89	73	80	78	90	2	31	14	29	19	18	40	18	32	3	24	18	9	15	18	21	13
961	[ARPP19]	10776	cAMP regulated phosphoprotein 19	Standard	83	102	95	94	86	87	79	97	62	90	74	107	85	77	78	66	101	89	80	62	82	87	91	97	73	97	97	87	0	20	13	19	19	20	37	16	25	2	21	12	7	11	13	18	14
962	[ARPP21]	10777	cAMP regulated phosphoprotein 21	Standard	64	71	66	67	63	62	72	67	44	69	66	66	53	51	76	63	59	51	84	77	0	81	73	73	64	63	69	71	1	21	13	14	18	13	34	16	22	1	23	11	9	13	12	17	10
963	[ARR3]	407	arrestin 3	Standard	155	148	163	134	145	158	161	151	123	155	156	158	184	164	141	144	132	135	180	192	199	218	166	170	212	182	219	221	7	54	22	42	48	32	87	41	58	5	56	26	17	36	29	42	24
964	[ARRB1]	408	arrestin beta 1	Standard	294	294	243	241	280	249	231	268	255	239	246	291	269	262	238	246	236	228	253	249	200	228	256	214	235	226	193	259	14	47	20	39	39	24	63	39	55	13	52	30	26	27	39	38	24
965	[ARRB2]	409	arrestin beta 2	Standard	101	114	104	99	96	83	104	95	72	115	117	97	90	91	94	91	79	89	127	122	131	144	130	137	142	140	125	142	2	31	16	29	30	20	61	28	36	4	45	14	13	17	23	27	16
966	[ARRDC1]	92714	arrestin domain containing 1	Standard	205	181	212	177	173	229	239	229	179	240	212	267	237	196	204	253	180	229	311	241	322	288	274	233	273	279	272	292	6	44	17	47	47	37	92	51	64	7	50	31	19	35	39	48	20
967	[ARRDC1-AS1]	85026	ARRDC1 antisense RNA 1	Standard	328	333	362	390	355	347	306	334	263	301	343	351	327	295	327	298	312	317	298	322	320	309	328	335	325	328	340	334	8	56	36	64	62	41	103	77	64	6	55	41	26	34	44	54	37
968	[ARRDC2]	27106	arrestin domain containing 2	Standard	455	493	447	438	467	441	370	431	375	341	427	416	353	329	414	337	393	494	298	297	358	307	379	337	345	397	425	406	13	91	68	77	98	71	163	107	107	17	96	69	47	57	71	82	49
969	[ARRDC3]	57561	arrestin domain containing 3	Standard	139	165	187	175	148	172	177	168	99	163	140	184	171	162	144	172	132	155	196	178	191	208	213	235	222	268	276	254	6	44	24	55	55	33	92	46	65	11	54	27	20	36	37	50	26
970	[ARRDC4]	91947	arrestin domain containing 4	Standard	76	0	75	75	63	75	65	78	0	78	90	78	88	72	76	77	60	70	90	100	0	90	111	81	97	102	89	99	2	0	14	22	22	13	47	18	0	2	32	10	8	14	15	20	7
971	[ARSA]	410	arylsulfatase A	Standard	143	144	137	146	132	133	153	159	136	180	170	169	199	151	134	186	123	104	103	138	136	151	152	144	143	128	115	133	2	47	21	45	45	33	83	45	63	2	52	29	22	30	27	47	21
972	[ARSB]	411	arylsulfatase B	Standard	147	153	143	166	117	118	133	122	81	130	131	142	129	118	122	110	96	129	131	150	105	147	140	150	157	136	141	138	6	38	18	38	43	23	70	36	45	4	44	23	12	24	22	34	15
973	[ARSD]	414	arylsulfatase D	Standard	217	184	191	221	252	196	202	218	150	216	191	183	191	192	205	195	155	213	159	190	200	214	218	207	228	190	201	196	7	41	19	47	47	28	76	40	50	7	46	21	18	20	32	40	22
974	[ARSE]	415	arylsulfatase E (chondrodysplasia punctata 1)	Standard	133	121	122	101	124	151	154	123	120	137	172	141	139	124	119	137	132	145	197	174	183	205	196	157	212	207	164	188	6	32	16	30	35	32	76	32	54	9	47	25	12	21	22	39	18
975	[ARSG]	22901	arylsulfatase G	Standard	154	165	147	152	121	117	136	165	107	163	162	189	178	155	141	142	127	163	92	107	101	89	102	91	94	130	119	128	4	33	18	38	32	22	77	42	42	4	45	29	15	29	27	34	17
976	[ARSK]	153642	arylsulfatase family member K	Standard	255	267	226	250	281	320	242	269	256	193	222	233	232	218	231	256	240	276	202	187	246	257	249	188	227	209	231	278	6	65	40	71	80	56	131	81	90	10	78	40	29	41	53	63	36
977	[ART3]	419	ADP-ribosyltransferase 3	Standard	266	230	233	340	231	267	263	270	259	221	226	236	228	192	218	240	188	238	245	211	220	231	240	237	222	225	271	266	9	45	27	64	49	37	99	53	67	7	51	28	21	23	38	40	26
978	[ART4]	420	ADP-ribosyltransferase 4 (Dombrock blood group)	Standard	189	214	218	216	168	190	166	201	174	195	232	263	213	201	213	155	167	170	178	192	200	226	194	190	228	227	239	253	8	46	27	57	49	35	87	46	63	10	57	42	22	37	45	41	25
979	[ART5]	116969	ADP-ribosyltransferase 5	Standard	94	99	79	94	140	136	117	115	96	76	69	95	109	91	102	106	79	73	68	68	91	92	95	88	85	74	91	82	2	26	9	27	42	24	60	26	42	0	26	14	7	15	17	22	10
980	[ARTN]	9048	artemin	Standard	64	110	93	103	110	127	107	107	84	88	82	110	107	81	94	102	78	88	84	98	84	91	99	118	83	115	100	89	1	31	12	23	29	20	55	30	38	3	33	17	14	15	17	25	13
981	[ARV1]	64801	ARV1 homolog, fatty acid homeostasis modulator	Standard	207	211	220	195	194	196	198	170	187	221	195	222	218	178	197	190	161	217	235	228	215	244	232	206	268	236	215	218	5	35	23	42	43	33	81	41	53	9	45	29	24	24	34	47	21
982	[AS3MT]	57412	arsenite methyltransferase	Standard	90	96	118	86	83	98	98	82	58	84	96	97	95	87	107	119	99	95	160	162	174	225	185	171	157	179	165	137	5	33	20	32	29	24	54	29	49	3	35	14	11	18	23	31	15
983	[ASAH1]	427	N-acylsphingosine amidohydrolase 1	Standard	154	171	232	226	185	169	181	212	175	181	193	217	194	176	191	189	169	185	135	131	155	153	195	149	155	160	178	186	4	50	20	52	49	31	81	51	68	5	56	33	19	26	43	45	26
984	[ASAH2B]	653308	N-acylsphingosine amidohydrolase 2B	Standard	231	317	334	290	362	362	283	378	334	250	298	317	342	259	341	255	278	357	201	207	222	231	227	201	223	260	233	278	9	99	49	87	110	62	155	107	124	9	119	68	41	62	68	78	46
985	[ASAP3]	55616	ArfGAP with SH3 domain, ankyrin repeat and PH domain 3	Standard	93	89	97	90	94	87	93	77	31	133	167	155	164	117	119	92	91	95	150	138	130	102	107	115	122	83	106	100	1	29	15	29	28	23	59	31	32	7	40	21	15	24	21	28	12
986	[ASB1]	51665	ankyrin repeat and SOCS box containing 1	Standard	149	162	176	121	145	131	145	131	106	130	129	147	158	133	136	135	142	134	175	188	179	207	212	179	185	200	189	163	5	42	23	36	42	26	75	37	40	5	44	23	10	22	27	42	22
987	[ASB10]	136371	ankyrin repeat and SOCS box containing 10	Standard	59	54	51	53	54	36	56	56	23	57	56	54	71	60	60	64	60	43	69	52	0	68	75	68	59	76	56	62	2	12	10	13	12	13	31	12	17	1	20	8	5	12	7	14	9
988	[ASB12]	142689	ankyrin repeat and SOCS box containing 12	Standard	174	171	174	163	187	210	170	191	171	151	158	175	180	155	154	156	159	184	172	140	141	182	159	163	185	142	164	165	5	47	31	48	53	37	98	54	59	4	57	28	20	32	32	43	27
989	[ASB13]	79754	ankyrin repeat and SOCS box containing 13	Standard	130	146	156	147	148	128	169	150	122	101	130	150	150	127	114	112	155	128	54	61	0	80	114	64	95	64	57	76	4	42	22	40	46	27	78	47	44	2	54	28	14	24	28	32	23
990	[ASB15]	142685	ankyrin repeat and SOCS box containing 15	Standard	67	115	96	92	105	96	85	82	61	90	82	89	71	63	50	53	55	77	93	96	124	151	122	125	106	117	106	124	2	38	13	34	34	21	66	29	39	2	35	12	8	17	14	22	11
991	[ASB16-AS1]	339201	ASB16 antisense RNA 1	Standard	160	197	187	168	188	189	163	188	158	127	133	155	151	134	151	145	142	161	154	161	198	184	200	177	171	151	163	205	3	51	30	44	43	35	73	50	63	6	50	24	18	26	42	40	22
992	[ASB17]	127247	ankyrin repeat and SOCS box containing 17	Standard	263	305	343	342	235	221	215	225	198	244	245	260	241	197	235	241	199	245	321	313	343	287	310	325	333	336	385	405	9	67	31	61	58	32	84	53	58	11	44	39	21	31	40	45	28
993	[ASB17]	127247	ankyrin repeat and SOCS box containing 17	Standard	170	171	171	153	179	192	176	181	148	164	184	198	179	165	173	170	168	172	199	199	222	216	200	197	204	209	204	221	3	40	22	38	42	32	77	45	50	7	49	31	18	30	31	34	23
994	[ASB2]	51676	ankyrin repeat and SOCS box containing 2	Standard	102	115	137	118	106	93	114	145	94	110	107	122	129	104	96	103	103	95	97	115	95	127	112	92	109	97	108	130	8	38	18	38	43	24	73	45	53	6	38	26	12	19	25	34	20
995	[ASB3]	51130	ankyrin repeat and SOCS box containing 3	Standard	236	240	254	275	230	193	234	228	191	192	186	165	190	216	259	222	164	233	212	262	229	249	274	276	231	223	249	259	11	53	27	46	55	31	87	51	62	6	49	27	17	30	43	45	16
996	[ASB5]	140458	ankyrin repeat and SOCS box containing 5	Standard	334	332	300	354	312	313	329	252	272	319	332	372	364	308	311	314	262	309	384	385	444	447	429	414	462	441	423	356	13	65	41	69	68	43	107	61	79	14	61	42	37	48	48	64	32
997	[ASB6]	140459	ankyrin repeat and SOCS box containing 6	Standard	238	216	216	242	245	224	247	214	208	239	280	319	279	217	213	224	299	240	344	268	308	305	307	296	334	269	254	311	5	48	25	53	56	45	105	55	66	10	61	41	18	33	35	46	35
998	[ASB7]	140460	ankyrin repeat and SOCS box containing 7	Standard	157	194	272	200	204	172	167	167	161	150	153	170	165	152	151	157	148	168	126	161	202	183	214	174	176	200	173	229	3	49	33	54	48	33	91	51	59	3	54	28	22	30	35	39	19
999	[ASB8]	140461	ankyrin repeat and SOCS box containing 8	Standard	327	356	362	314	288	379	348	322	289	292	329	372	374	297	340	323	357	314	305	347	440	384	404	364	412	322	313	355	11	62	35	68	65	46	119	66	82	13	57	46	37	42	53	60	46
1000	[ASB8]	140461	ankyrin repeat and SOCS box containing 8	Standard	159	227	236	153	226	229	183	199	189	169	228	206	237	206	195	186	188	210	243	254	313	277	199	219	257	243	275	302	5	61	36	54	73	49	107	65	79	5	69	38	26	37	52	53	34
1001	[ASB9]	140462	ankyrin repeat and SOCS box containing 9	Standard	73	78	67	74	61	0	63	53	0	72	86	100	89	59	81	66	68	61	80	78	0	109	89	82	97	97	87	95	2	20	9	13	16	0	44	17	0	4	27	8	3	9	13	10	7
1002	[ASCC1]	51008	activating signal cointegrator 1 complex subunit 1	Standard	174	203	197	188	179	184	186	191	130	201	205	220	226	174	181	158	176	153	217	239	218	239	253	242	251	231	250	208	6	46	23	46	44	34	79	39	51	7	57	29	20	34	34	41	22
1003	[ASCC2]	84164	activating signal cointegrator 1 complex subunit 2	Standard	73	89	110	97	112	99	90	82	67	64	83	101	88	79	70	72	72	81	61	72	67	81	87	89	80	81	78	98	3	27	18	24	21	20	51	205	26	5	31	12	6	17	24	12	8
1004	[ASCC3]	10973	activating signal cointegrator 1 complex subunit 3	Standard	247	247	245	233	295	288	262	245	224	236	264	262	230	224	239	219	222	251	246	268	273	278	309	324	301	285	282	305	4	57	30	52	56	38	92	60	64	6	65	38	27	35	41	52	37
1005	[ASCL1]	429	achaete-scute family bHLH transcription factor 1	Standard	305	311	323	313	310	290	300	299	267	285	308	333	328	314	301	276	270	306	312	320	352	319	359	338	319	300	320	355	6	73	37	69	85	45	111	71	83	11	76	64	37	56	61	77	47
1006	[ASCL2]	430	achaete-scute family bHLH transcription factor 2	Standard	203	227	242	252	228	228	199	213	185	192	222	222	226	201	222	216	204	226	231	253	265	224	263	255	257	253	256	293	8	48	30	53	52	37	89	63	50	4	49	29	24	29	44	46	30
1007	[ASCL4]	121549	achaete-scute family bHLH transcription factor 4	Standard	315	295	295	262	325	276	314	308	272	246	263	276	273	220	240	229	175	263	268	277	237	271	297	268	256	238	248	249	6	38	24	37	45	26	74	49	56	4	41	28	20	23	27	38	24
1008	[ASCL5]	647219	achaete-scute family bHLH transcription factor 5	Standard	92	80	67	69	63	58	79	76	39	84	78	95	94	88	76	81	71	79	107	102	87	114	118	106	116	100	93	101	3	27	13	21	24	17	39	19	31	4	30	14	6	17	19	22	13
1009	[ASF1A]	25842	anti-silencing function 1A histone chaperone	Standard	219	232	229	241	233	256	220	214	166	247	232	212	196	209	215	247	179	185	206	198	202	268	240	239	212	233	281	249	4	44	24	48	55	37	84	51	61	9	60	29	18	30	40	43	26
1010	[ASF1B]	55723	anti-silencing function 1B histone chaperone	Standard	123	146	153	137	129	130	141	137	117	129	149	150	157	131	144	133	113	135	104	106	116	105	119	114	100	121	104	120	4	39	22	44	50	28	75	41	59	5	57	24	16	32	34	37	21
1011	[ASGR1]	432	asialoglycoprotein receptor 1	Standard	147	159	167	166	156	149	145	136	111	125	140	123	118	101	142	165	137	131	158	189	171	196	230	208	205	197	211	207	5	40	19	38	44	22	70	34	48	5	43	22	15	22	29	39	17
1012	[ASGR2]	433	asialoglycoprotein receptor 2	Standard	234	203	214	164	213	221	230	200	193	195	206	194	213	199	200	192	163	214	286	280	298	302	223	203	280	268	296	279	8	44	22	42	51	32	82	40	55	7	40	33	26	30	35	40	24
1013	[ASH2L]	9070	ASH2 like histone lysine methyltransferase complex subunit	Standard	75	88	78	77	67	69	83	72	61	75	78	85	81	71	72	77	71	66	75	49	67	86	62	64	62	76	61	52	0	20	11	23	20	13	40	21	26	2	29	10	7	14	13	21	10
1014	[ASIC3]	9311	acid sensing ion channel subunit 3	Standard	165	149	213	189	153	119	153	159	119	147	139	136	130	146	137	133	141	130	172	154	159	188	266	273	234	221	219	199	5	38	24	40	38	22	66	33	47	5	39	25	11	22	23	28	23
1015	[ASIC4]	55515	acid sensing ion channel subunit family member 4	Standard	83	95	85	94	68	68	74	64	35	91	89	89	84	68	76	65	70	88	102	91	0	105	125	136	93	103	90	78	1	23	10	22	24	15	40	18	18	2	32	13	6	10	15	15	12
1016	[ASL]	435	argininosuccinate lyase	Standard	169	195	196	168	212	210	165	195	183	163	206	233	191	174	169	176	146	190	184	221	253	264	292	252	225	248	238	275	6	66	36	70	78	52	131	68	92	7	84	37	22	41	45	65	31
1017	[ASMT]	438	acetylserotonin O-methyltransferase	Standard	125	102	107	92	93	129	113	118	94	110	113	121	112	103	102	102	104	102	79	84	109	100	109	98	83	113	96	92	5	35	13	29	33	30	63	32	40	3	53	18	10	20	19	34	12
1018	[ASMTL]	8623	acetylserotonin O-methyltransferase-like	Standard	124	121	136	118	98	99	115	100	62	118	106	108	112	109	110	97	80	97	127	148	105	152	146	142	124	144	141	124	3	27	12	24	28	19	51	22	33	2	30	12	11	10	11	18	9
1019	[ASNA1]	439	arsA arsenite transporter, ATP-binding, homolog 1 (bacterial)	Standard	290	272	259	279	286	258	272	267	238	256	277	311	304	274	266	240	262	275	254	272	323	306	282	282	285	300	325	365	9	59	33	57	64	42	111	66	82	11	70	47	32	42	45	63	36
1020	[ASNA1]	439	arsA arsenite transporter, ATP-binding, homolog 1 (bacterial)	Standard	283	286	273	311	263	287	287	258	252	269	287	328	340	284	270	252	286	287	360	416	340	372	358	363	382	356	364	407	9	59	30	57	64	43	100	57	71	9	68	50	36	39	44	51	32
1021	[ASNS]	440	asparagine synthetase (glutamine-hydrolyzing)	Standard	215	209	256	223	227	252	236	229	168	237	227	242	253	243	254	202	176	204	270	261	258	312	328	296	250	257	285	301	8	47	29	51	65	37	83	45	67	9	52	36	29	36	35	47	25
1022	[ASNS]	440	asparagine synthetase (glutamine-hydrolyzing)	Standard	282	296	320	247	342	294	271	326	291	290	346	347	359	278	260	303	293	350	266	279	378	338	363	288	350	312	323	361	8	72	44	64	77	50	116	88	100	13	73	56	41	53	56	68	45
1023	[ASNSD1]	54529	asparagine synthetase domain containing 1	Standard	109	133	156	139	144	106	139	135	121	125	129	162	164	125	147	156	121	123	118	151	127	155	164	158	157	148	134	124	4	43	26	41	52	28	84	41	53	7	63	26	14	27	36	41	20
1024	[ASPA]	443	aspartoacylase	Standard	258	241	257	282	247	263	240	241	274	196	220	229	255	219	237	201	221	252	236	251	309	303	295	221	246	224	262	318	9	63	29	78	83	56	119	75	89	10	66	44	28	45	46	56	41
1025	[ASPDH]	554235	aspartate dehydrogenase domain containing	Standard	150	208	214	186	149	149	160	157	127	131	149	144	157	145	153	142	143	162	125	149	146	135	97	108	127	124	118	116	5	60	32	55	44	29	87	51	63	4	50	24	17	31	29	42	25
1026	[ASPH]	444	aspartate beta-hydroxylase	Standard	81	74	77	76	82	71	106	77	64	97	91	101	99	83	97	86	74	101	113	87	67	137	109	117	98	113	95	92	2	24	10	22	18	18	46	17	32	4	30	12	8	14	20	20	14
1027	[ASPHD1]	253982	aspartate beta-hydroxylase domain containing 1	Standard	159	167	156	141	185	167	141	184	157	172	195	190	160	167	168	135	127	137	186	231	250	205	214	217	209	235	232	247	4	35	19	21	43	26	73	36	40	7	48	28	19	25	30	34	18
1028	[ASPHD2]	57168	aspartate beta-hydroxylase domain containing 2	Standard	130	162	186	151	210	184	186	195	166	173	181	206	206	132	152	168	142	154	184	218	286	214	226	216	199	215	236	293	6	47	19	41	48	27	80	46	52	7	46	28	19	27	35	36	25
1029	[ASPN]	54829	asporin	Standard	139	169	186	175	184	176	161	169	155	156	181	198	184	163	166	167	157	179	153	152	205	175	168	180	172	209	185	225	6	39	25	48	49	31	80	42	48	4	51	26	16	23	30	39	26
1030	[ASPRV1]	151516	aspartic peptidase, retroviral-like 1	Standard	111	118	157	127	144	106	132	112	117	144	105	127	123	117	159	126	104	134	110	152	152	173	140	121	151	120	105	170	4	37	15	28	42	25	73	28	50	3	40	19	10	21	25	34	15
1031	[ASPRV1]	151516	aspartic peptidase, retroviral-like 1	Standard	59	60	60	0	0	0	61	54	0	56	67	66	65	63	63	76	55	55	68	59	0	58	70	63	60	66	59	57	1	14	7	0	0	0	30	12	0	0	19	7	3	7	13	13	8
1032	[ASPSCR1]	79058	ASPSCR1, UBX domain containing tether for SLC2A4	Standard	60	57	45	61	0	0	50	0	0	49	0	0	0	50	0	0	0	0	60	40	0	60	67	67	0	0	28	0	0	18	5	15	0	0	46	0	0	2	0	0	0	7	0	0	0
1033	[ASRGL1]	80150	asparaginase like 1	Standard	167	163	159	127	158	154	164	183	113	149	164	173	160	142	163	156	144	173	145	155	132	148	136	137	163	130	132	100	3	33	13	21	33	19	64	34	36	3	34	11	10	15	24	28	16
1034	[ASRGL1]	80150	asparaginase like 1	Standard	134	171	153	176	133	144	147	136	127	132	128	129	132	133	117	126	132	124	116	114	100	139	123	118	117	147	136	131	5	38	19	38	36	18	69	25	35	4	29	16	10	18	19	27	13
1035	[ASS1]	445	argininosuccinate synthase 1	Standard	150	168	191	200	154	171	150	140	143	160	156	155	127	135	154	152	140	143	145	156	173	172	174	197	176	196	188	145	5	44	28	52	54	31	89	47	55	5	57	26	16	25	35	46	20
1036	[ASTE1]	28990	asteroid homolog 1 (Drosophila)	Standard	143	156	148	147	158	160	157	123	121	130	137	154	147	135	135	116	124	118	185	175	201	207	169	158	192	233	180	193	3	40	20	37	41	29	70	34	48	3	44	23	12	22	28	31	20
1037	[ASTN2]	23245	astrotactin 2	Standard	194	177	147	174	209	201	193	175	179	174	182	179	189	159	172	179	161	189	233	220	255	210	208	224	223	250	228	243	5	44	21	39	64	32	82	41	59	6	46	27	22	29	26	39	18
1038	[ASUN]	55726	asunder, spermatogenesis regulator	Standard	177	199	189	153	192	190	164	170	156	205	184	182	195	194	173	164	183	186	167	142	157	175	186	173	175	162	198	202	5	48	23	44	53	35	77	51	43	6	54	36	18	28	35	37	22
1039	[ASZ1]	136991	ankyrin repeat, SAM and basic leucine zipper domain containing 1	Standard	178	182	210	201	164	151	183	160	122	144	142	160	174	156	166	167	127	152	162	154	140	159	180	170	189	207	172	136	6	40	20	42	38	24	71	40	47	4	45	19	15	26	24	32	12
1040	[ASZ1]	136991	ankyrin repeat, SAM and basic leucine zipper domain containing 1	Standard	194	229	198	165	216	208	228	217	218	193	202	223	173	173	181	129	203	169	153	147	130	188	137	148	148	145	124	171	8	46	24	52	51	29	98	52	64	5	59	27	16	29	38	37	27
1041	[ATAD2]	29028	ATPase family, AAA domain containing 2	Standard	243	261	254	261	261	219	241	230	204	255	260	255	257	238	275	252	215	236	158	157	185	229	202	175	167	159	184	141	7	45	26	48	40	35	84	45	54	8	43	40	20	36	35	46	29
1042	[ATAD2]	29028	ATPase family, AAA domain containing 2	Standard	109	100	120	96	93	94	100	98	67	102	110	105	108	101	98	99	92	103	97	99	85	101	92	108	88	103	103	85	0	25	10	27	24	21	45	22	33	2	29	12	9	15	17	22	10
1043	[ATAD2]	29028	ATPase family, AAA domain containing 2	Standard	237	262	281	245	280	289	234	264	255	215	275	256	213	201	218	193	210	258	273	320	336	289	322	242	278	263	323	328	9	52	37	55	45	38	91	57	59	7	48	40	27	29	47	38	29
1044	[ATAD3A]	55210	ATPase family, AAA domain containing 3A	Standard	207	213	169	179	203	198	248	239	186	200	170	224	192	152	154	208	161	195	172	154	164	231	165	174	143	188	178	183	3	44	17	83	44	23	86	47	58	3	60	22	17	85	30	30	28
1045	[ATAD3B]	83858	ATPase family, AAA domain containing 3B	Standard	202	252	223	201	308	284	240	260	242	215	222	245	208	207	236	209	205	252	157	188	182	203	192	190	209	210	172	213	6	54	26	46	55	38	87	59	62	7	53	42	27	32	43	45	34
1046	[ATAD3C]	219293	ATPase family, AAA domain containing 3C	Standard	111	155	141	134	122	111	146	116	98	143	123	152	172	150	101	123	107	111	195	197	188	194	187	218	186	200	189	190	4	50	23	46	49	30	87	47	49	5	45	28	13	25	30	35	23
1047	[ATAD3C]	219293	ATPase family, AAA domain containing 3C	Standard	152	191	152	176	177	156	164	222	165	158	179	181	188	158	162	156	132	138	204	192	194	224	200	181	207	220	209	252	2	49	21	46	49	25	82	48	55	6	51	29	22	26	34	41	24
1048	[ATAT1]	79969	alpha tubulin acetyltransferase 1	Standard	275	330	275	345	367	320	249	284	329	285	342	378	336	260	307	331	286	336	407	431	551	465	544	502	488	505	495	549	15	78	50	82	91	59	130	98	96	19	87	67	43	52	60	77	48
1049	[ATCAY]	85300	ATCAY, caytaxin	Standard	120	116	120	94	119	115	132	112	98	126	130	119	126	124	109	105	120	117	137	136	112	145	136	126	135	134	116	124	0	15	14	10	13	9	27	11	18	5	22	6	4	6	10	4	4
1050	[ATE1]	11101	arginyltransferase 1	Standard	91	94	101	83	148	86	108	103	79	94	124	126	119	103	103	127	83	111	98	97	109	129	130	119	110	118	99	100	2	26	9	20	22	14	44	27	38	4	32	12	6	17	15	22	10
1051	[ATF1]	466	activating transcription factor 1	Standard	116	137	121	111	142	131	128	133	111	122	141	123	129	117	121	116	112	132	109	124	133	119	141	124	141	152	133	156	0	20	10	15	17	11	34	27	23	3	20	16	9	12	13	18	11
1052	[ATF2]	1386	activating transcription factor 2	Standard	81	95	90	91	138	130	133	105	81	100	131	94	99	79	93	120	100	105	159	155	159	177	155	126	124	130	157	146	3	17	8	19	14	21	39	19	23	4	24	13	9	12	9	18	15
1053	[ATF3]	467	activating transcription factor 3	Standard	130	135	191	181	129	124	133	116	103	128	141	135	129	124	148	135	113	133	120	123	141	146	176	166	151	164	183	167	5	36	19	48	39	24	71	34	52	6	41	26	16	19	36	43	19
1054	[ATF4]	468	activating transcription factor 4	Standard	254	269	311	245	263	267	227	210	172	185	214	223	224	198	239	219	232	259	227	224	245	266	274	260	236	246	255	254	10	49	25	46	39	33	64	38	44	4	46	25	19	25	34	39	32
1055	[ATF4]	468	activating transcription factor 4	Standard	226	254	236	234	271	243	256	274	229	186	213	200	182	179	200	182	221	222	145	158	214	167	191	182	192	185	198	249	3	48	22	45	45	34	90	46	55	6	36	22	10	19	29	32	28
1056	[ATF4]	468	activating transcription factor 4	Standard	179	192	212	185	226	198	206	216	181	197	206	232	206	189	196	181	200	191	248	271	299	256	256	252	235	231	223	247	6	38	22	35	46	27	72	47	56	8	44	28	12	22	20	32	23
1057	[ATF5]	22809	activating transcription factor 5	Standard	318	337	341	335	363	334	307	375	296	299	339	391	355	306	360	355	302	349	373	372	445	419	428	402	408	379	397	403	10	64	33	70	68	48	133	84	81	12	56	47	27	40	53	73	34
1058	[ATF6B]	1388	activating transcription factor 6 beta	Standard	27	0	0	0	0	0	48	0	0	46	0	0	0	0	0	0	0	0	0	0	0	0	0	0	0	0	0	0	-1	0	0	0	0	0	24	0	0	0	0	0	0	0	0	0	0
1059	[ATF7]	11016	activating transcription factor 7	Standard	44	55	59	54	72	57	66	58	0	44	0	50	52	51	56	58	0	39	85	67	65	78	80	71	71	78	61	0	2	19	7	10	17	14	39	22	0	3	0	10	5	12	12	18	0
1060	[ATF7IP]	55729	activating transcription factor 7 interacting protein	Standard	20	0	0	0	0	0	0	0	0	0	0	0	0	0	0	0	0	0	0	0	0	0	0	0	0	0	0	0	1	0	0	0	0	0	0	0	0	0	0	0	0	0	0	0	0
1061	[ATF7IP2]	80063	activating transcription factor 7 interacting protein 2	Standard	67	69	54	0	0	0	66	0	0	55	56	71	55	0	59	0	0	0	70	67	0	102	84	62	0	83	65	67	4	17	10	0	0	0	36	0	0	0	16	6	7	0	12	0	0
1062	[ATF7IP2]	80063	activating transcription factor 7 interacting protein 2	Standard	35	0	0	0	0	0	0	0	0	0	0	0	0	0	0	0	0	0	0	0	0	0	0	0	0	0	0	0	2	0	0	0	0	0	0	0	0	0	0	0	0	0	0	0	0
1063	[ATG10]	83734	autophagy related 10	Standard	123	155	171	164	137	132	166	141	115	137	182	143	178	153	161	116	130	143	76	91	82	112	126	128	106	94	82	112	5	39	19	52	32	25	71	33	45	5	32	17	14	21	27	28	20
1064	[ATG101]	60673	autophagy related 101	Standard	166	176	248	170	285	204	204	187	178	183	166	182	205	169	166	154	173	177	215	186	195	201	231	195	186	212	205	213	3	52	24	54	53	34	86	46	69	10	53	29	18	26	40	40	31
1065	[ATG12]	9140	autophagy related 12	Standard	154	145	214	137	184	145	183	146	121	202	195	201	167	155	162	143	159	149	204	201	181	197	209	196	206	205	199	213	2	27	15	26	18	18	41	20	35	5	27	21	8	10	16	26	15
1066	[ATG13]	9776	autophagy related 13	Standard	68	71	89	77	54	62	74	56	0	67	54	68	54	57	63	52	48	53	62	69	0	83	88	83	56	63	49	75	1	24	11	21	21	18	42	21	0	1	27	11	5	12	13	18	10
1067	[ATG14]	22863	autophagy related 14	Standard	160	182	209	206	153	143	155	144	112	181	157	173	182	175	185	173	138	147	234	213	247	213	220	237	271	240	245	234	8	43	23	47	36	26	63	30	42	6	37	25	20	28	34	35	19
1068	[ATG16L1]	55054	autophagy related 16 like 1	Standard	181	154	165	207	154	143	166	150	140	163	169	157	159	150	157	128	141	126	221	231	206	212	192	218	217	219	186	194	2	42	21	35	37	29	63	33	45	4	48	18	12	18	24	25	15
1069	[ATG16L2]	89849	autophagy related 16 like 2	Standard	98	106	113	112	101	83	96	100	72	89	110	93	93	93	89	84	74	92	101	121	129	161	141	140	148	135	135	144	3	35	15	35	38	24	62	32	40	2	36	12	6	15	18	25	14
1070	[ATG2A]	23130	autophagy related 2A	Standard	263	326	315	277	337	313	299	292	246	273	316	288	306	251	295	318	328	316	261	241	290	287	318	265	323	266	289	358	9	72	45	67	77	49	112	75	85	13	74	54	41	39	57	59	50
1071	[ATG3]	64422	autophagy related 3	Standard	60	65	60	70	0	0	60	0	0	74	70	70	0	63	56	66	48	0	94	75	66	95	98	83	73	80	68	67	4	17	9	19	0	0	38	0	0	2	22	10	0	11	14	15	6
1072	[ATG4A]	115201	autophagy related 4A cysteine peptidase	Standard	234	254	230	228	228	219	207	237	218	211	231	243	242	210	200	182	220	220	231	195	208	269	262	188	214	229	230	243	8	56	29	43	54	35	84	44	58	8	55	34	31	32	39	45	21
1073	[ATG4B]	23192	autophagy related 4B cysteine peptidase	Standard	110	97	108	106	93	91	91	98	62	120	100	105	86	94	84	78	76	84	96	61	52	101	104	79	63	79	68	64	3	25	16	23	26	16	48	21	32	4	33	15	6	13	16	22	9
1074	[ATG4C]	84938	autophagy related 4C cysteine peptidase	Standard	236	239	229	265	287	251	253	262	188	196	258	251	240	221	189	200	202	242	187	206	243	246	223	205	243	215	262	262	9	58	34	62	60	40	96	58	65	7	53	40	30	38	40	66	30
1075	[ATG4D]	84971	autophagy related 4D cysteine peptidase	Standard	237	231	207	213	243	250	242	253	191	223	233	278	247	221	239	206	214	226	213	250	300	285	256	215	255	210	246	291	10	51	25	47	48	39	88	50	62	8	53	28	23	33	39	43	34
1076	[ATG5]	9474	autophagy related 5	Standard	200	210	205	195	222	224	221	197	195	182	211	206	215	192	196	189	204	201	152	164	126	135	151	129	146	152	138	150	3	55	32	55	61	41	99	57	71	4	69	33	17	37	40	134	38
1077	[ATG7]	10533	autophagy related 7	Standard	84	92	96	110	93	80	99	88	63	89	80	80	75	72	66	74	63	91	64	67	55	99	105	71	63	92	66	62	1	26	13	26	25	18	50	22	28	3	25	10	5	14	10	13	10
1078	[ATG9A]	79065	autophagy related 9A	Standard	92	113	86	97	88	102	87	84	60	85	96	103	99	85	94	77	95	107	83	121	91	106	107	102	93	109	113	127	1	34	14	29	31	26	51	27	32	3	42	17	11	18	18	23	11
1079	[ATIC]	471	5-aminoimidazole-4-carboxamide ribonucleotide formyltransferase/IMP cyclohydrolase	ATIC-ALK_Control (A7;A20)	115	137	144	129	123	113	120	111	107	110	118	108	102	113	116	96	90	95	101	112	119	134	169	129	114	123	112	133	1	36	18	32	39	28	66	53	47	4	45	21	15	24	25	35	19
1080	[ATIC]	471	5-aminoimidazole-4-carboxamide ribonucleotide formyltransferase/IMP cyclohydrolase	Standard	126	141	115	119	127	136	132	144	133	129	134	155	126	114	106	114	115	120	147	166	145	150	162	155	154	139	156	186	4	52	25	55	64	43	106	231	78	4	67	33	19	31	26	48	26
1081	[ATL1]	51062	atlastin GTPase 1	Standard	128	138	194	112	128	136	116	113	90	156	157	142	111	122	123	121	106	138	102	84	89	95	118	108	98	101	65	101	5	42	20	39	45	37	71	36	54	4	50	22	7	31	24	37	23
1082	[ATL2]	64225	atlastin GTPase 2	Standard	67	60	54	66	71	87	60	69	56	69	82	84	68	62	72	57	59	56	84	87	83	118	91	78	96	90	83	92	2	25	15	22	30	26	54	25	39	2	37	15	7	16	19	23	16
1083	[ATL3]	25923	atlastin GTPase 3	Standard	134	139	192	158	138	123	132	129	100	153	146	163	160	125	135	147	124	128	141	128	154	155	159	155	163	140	134	167	4	45	25	51	46	27	84	45	52	5	56	20	11	22	29	32	19
1084	[ATM]	472	ATM serine/threonine kinase	Standard	76	91	99	112	113	97	96	102	113	111	126	107	104	85	76	79	72	84	94	107	93	103	103	98	116	105	98	105	1	29	16	31	36	22	55	26	37	4	43	17	15	19	22	29	13
1085	[ATMIN]	23300	ATM interactor	Standard	86	107	74	81	104	97	109	95	87	92	107	95	85	84	90	77	79	87	97	107	107	117	99	80	109	93	75	91	2	22	9	18	21	16	45	23	33	2	24	15	7	18	13	18	7
1086	[ATOH1]	474	atonal bHLH transcription factor 1	Standard	127	143	122	140	143	162	155	146	140	118	134	134	123	122	124	120	111	125	117	117	103	149	134	119	127	137	138	154	3	31	14	37	37	27	72	34	41	2	38	18	11	16	21	26	14
1087	[ATOH7]	220202	atonal bHLH transcription factor 7	Standard	107	104	102	102	84	82	97	95	59	135	117	118	113	105	99	102	95	110	118	104	81	137	142	103	105	110	113	105	4	27	13	23	20	15	40	15	24	2	30	10	8	12	18	19	13
1088	[ATOH8]	84913	atonal bHLH transcription factor 8	Standard	63	66	100	61	99	64	74	57	47	68	69	64	59	55	52	59	50	64	0	62	0	86	79	68	79	0	68	0	1	20	11	18	19	11	34	17	25	2	22	6	11	12	9	17	11
1089	[ATOX1]	475	antioxidant 1 copper chaperone	Standard	85	94	96	80	82	76	95	89	66	78	93	92	90	65	77	83	74	77	91	80	78	129	124	113	103	115	96	90	4	25	10	17	19	15	45	23	32	3	28	9	9	12	15	19	4
1090	[ATP10A]	57194	ATPase phospholipid transporting 10A (putative)	Standard	111	112	113	109	102	101	96	87	71	83	75	89	82	77	92	105	87	90	59	59	0	90	82	69	58	0	49	55	4	29	16	25	31	15	51	23	27	2	28	11	8	15	18	25	10
1091	[ATP10B]	23120	ATPase phospholipid transporting 10B (putative)	Standard	184	206	173	181	178	188	164	159	132	191	198	227	209	181	177	165	157	206	187	215	258	225	236	196	207	216	240	255	4	52	25	53	54	30	77	42	50	9	57	41	24	32	34	41	29
1092	[ATP11AUN]	400165	ATP11A upstream neighbor	Standard	61	58	92	70	0	68	78	79	44	74	80	93	83	72	68	0	0	0	81	77	0	90	93	96	93	95	87	83	1	15	10	10	0	13	38	19	29	4	24	6	6	10	11	0	0
1093	[ATP12A]	479	ATPase H+/K+ transporting non-gastric alpha2 subunit	Standard	65	75	70	57	0	0	59	44	0	69	73	59	68	64	50	0	60	58	96	80	74	96	77	79	0	70	75	52	0	30	14	22	0	0	47	20	0	3	27	15	8	10	13	0	9
1094	[ATP13A1]	57130	ATPase 13A1	Standard	163	153	144	195	131	155	180	139	142	166	182	157	178	149	147	176	158	163	202	191	183	203	192	173	197	193	184	204	6	42	24	45	42	27	87	41	51	3	56	25	15	26	26	40	19
1095	[ATP13A2]	23400	ATPase 13A2	Standard	91	97	113	89	95	73	89	64	58	87	81	84	77	67	83	65	66	74	82	89	101	145	107	115	119	108	93	100	3	28	13	27	25	18	52	23	28	3	25	10	6	13	17	15	10
1096	[ATP1A1]	476	ATPase Na+/K+ transporting subunit alpha 1	Standard	119	133	163	138	144	94	119	99	88	148	148	136	163	133	135	140	119	112	95	82	101	101	93	96	98	99	98	124	3	38	19	29	32	23	61	30	41	3	43	17	10	17	26	34	18
1097	[ATP1A1-AS1]	84852	ATP1A1 antisense RNA 1	Standard	184	167	208	185	169	186	187	172	139	212	220	212	186	162	204	199	172	194	143	177	142	192	214	164	143	159	169	176	5	45	25	42	40	27	85	45	41	6	48	32	21	31	32	40	29
1098	[ATP1A2]	477	ATPase Na+/K+ transporting subunit alpha 2	Standard	61	72	85	65	70	67	64	58	54	58	76	96	81	58	62	51	71	60	78	97	87	110	108	92	93	103	94	94	2	20	12	18	17	11	35	19	28	1	28	14	7	12	10	15	11
1099	[ATP1A3]	478	ATPase Na+/K+ transporting subunit alpha 3	Standard	77	102	87	86	83	81	103	65	74	84	81	87	86	85	76	95	74	96	101	102	85	111	115	108	88	90	101	113	0	30	11	20	26	21	54	18	35	4	30	9	9	6	16	22	10
1100	[ATP1A4]	480	ATPase Na+/K+ transporting subunit alpha 4	Standard	162	169	171	148	171	164	165	155	146	141	144	148	186	154	146	113	150	152	149	188	155	179	200	198	181	191	163	193	6	36	20	38	42	29	74	31	49	3	43	21	14	24	24	25	20
1101	[ATP1B1]	481	ATPase Na+/K+ transporting subunit beta 1	Standard	184	203	183	179	226	203	215	217	171	179	202	242	209	197	169	193	175	195	277	276	303	250	253	209	261	256	221	320	5	53	23	54	56	40	97	58	61	7	59	33	21	37	37	48	27
1102	[ATP1B2]	482	ATPase Na+/K+ transporting subunit beta 2	Standard	154	129	161	135	159	157	168	122	113	170	175	182	190	135	150	156	170	133	187	180	166	208	176	199	165	172	168	150	3	31	22	32	41	25	76	35	40	9	51	24	14	19	27	37	18
1103	[ATP1B3]	483	ATPase Na+/K+ transporting subunit beta 3	Standard	268	263	293	259	330	283	274	296	217	276	300	310	301	249	259	284	264	299	193	197	220	238	236	238	216	214	240	264	9	74	30	59	59	42	96	62	74	8	59	45	29	38	48	54	34
1104	[ATP1B3]	483	ATPase Na+/K+ transporting subunit beta 3	Standard	287	357	351	311	357	303	291	313	321	269	288	325	314	300	304	305	288	364	260	399	291	298	330	298	313	260	294	327	12	70	38	63	73	43	106	71	77	11	57	47	36	46	52	63	35
1105	[ATP23]	91419	ATP23 metallopeptidase and ATP synthase assembly factor homolog	Standard	233	278	328	267	327	250	228	249	256	183	192	213	208	171	211	223	180	238	198	172	209	226	211	207	199	219	203	255	5	59	34	49	59	33	94	49	52	6	49	34	18	21	39	47	34
1106	[ATP2A1]	487	ATPase sarcoplasmic/endoplasmic reticulum Ca2+ transporting 1	Standard	64	96	94	72	65	59	56	65	47	77	79	69	87	73	75	60	81	79	48	65	0	92	88	71	60	89	74	67	4	28	15	23	19	16	39	24	33	2	29	9	6	16	19	14	9
1107	[ATP2A2]	488	ATPase sarcoplasmic/endoplasmic reticulum Ca2+ transporting 2	Standard	54	66	82	59	67	69	58	61	56	76	100	78	82	84	57	60	68	54	80	74	77	106	98	90	86	117	98	110	3	23	12	14	22	17	41	20	23	3	38	10	7	14	15	20	10
1108	[ATP2B2]	491	ATPase plasma membrane Ca2+ transporting 2	Standard	146	155	146	163	114	141	189	137	103	137	147	137	129	113	128	126	116	109	141	166	151	171	191	167	135	150	136	157	5	34	12	27	22	22	57	19	34	2	35	20	12	15	18	23	12
1109	[ATP2C1]	27032	ATPase secretory pathway Ca2+ transporting 1	Standard	109	116	97	92	102	97	103	103	65	87	108	111	110	78	103	85	88	108	110	106	89	109	119	97	77	73	117	121	2	29	17	22	33	23	56	26	37	1	38	16	9	15	19	23	12
1110	[ATP2C2]	9914	ATPase secretory pathway Ca2+ transporting 2	Standard	74	90	97	95	86	65	88	79	50	76	76	71	76	74	78	65	73	80	87	91	77	96	98	82	89	115	73	79	3	31	13	21	21	18	41	22	31	2	28	13	6	11	14	21	10
1111	[ATP4B]	496	ATPase H+/K+ transporting beta subunit	Standard	126	133	167	167	117	96	116	113	84	146	139	142	124	108	137	116	113	111	90	103	99	138	122	109	142	131	130	111	3	24	14	36	27	15	50	24	32	7	30	18	11	14	17	24	12
1112	[ATP5A1]	498	ATP synthase, H+ transporting, mitochondrial F1 complex, alpha subunit 1, cardiac muscle	Standard	254	245	244	217	257	223	198	221	148	242	230	214	208	238	175	217	192	234	290	270	300	309	283	311	279	303	338	245	10	54	28	55	73	48	125	70	73	7	71	34	26	41	35	51	30
1113	[ATP5B]	506	ATP synthase, H+ transporting, mitochondrial F1 complex, beta polypeptide	Standard	114	102	90	91	80	81	99	77	69	96	100	105	84	82	75	92	88	90	87	80	59	87	87	87	84	96	74	57	2	29	12	29	35	21	59	27	44	4	40	14	7	17	19	29	12
1114	[ATP5C1]	509	ATP synthase, H+ transporting, mitochondrial F1 complex, gamma polypeptide 1	Standard	151	169	195	199	177	160	169	159	148	151	143	160	121	111	141	101	120	145	165	185	205	234	245	251	252	224	252	246	7	47	32	62	60	33	93	54	65	10	53	28	16	33	35	33	26
1115	[ATP5D]	513	ATP synthase, H+ transporting, mitochondrial F1 complex, delta subunit	Standard	210	233	251	223	211	201	178	172	127	207	180	214	214	185	195	175	168	185	216	220	260	220	232	206	222	250	235	263	7	55	37	75	56	39	110	54	69	8	62	41	27	32	44	50	28
1116	[ATP5E]	514	ATP synthase, H+ transporting, mitochondrial F1 complex, epsilon subunit	Standard	254	287	266	258	261	259	249	207	158	250	267	258	298	268	245	263	252	303	259	255	330	277	322	276	308	304	321	320	9	61	29	53	64	41	91	48	58	13	59	39	29	40	38	55	34
1117	[ATP5E]	514	ATP synthase, H+ transporting, mitochondrial F1 complex, epsilon subunit	Standard	320	324	284	357	438	371	340	363	364	269	303	328	344	292	281	287	266	334	237	268	279	283	287	239	292	243	276	292	13	68	35	67	83	56	111	78	91	13	70	60	37	50	50	64	42
1118	[ATP5F1]	515	ATP synthase, H+ transporting, mitochondrial Fo complex subunit B1	Standard	394	424	438	365	517	486	407	421	375	310	446	419	406	345	412	376	395	451	246	283	441	405	449	348	412	386	351	483	19	87	56	82	98	64	132	87	88	16	74	57	43	62	64	87	55
1119	[ATP5G1]	516	ATP synthase, H+ transporting, mitochondrial Fo complex subunit C1 (subunit 9)	Standard	220	295	325	255	272	276	189	199	168	231	216	209	220	202	222	283	238	296	166	188	193	205	229	207	217	199	219	241	12	72	38	60	67	50	94	58	62	13	64	40	34	40	55	62	39
1120	[ATP5G3]	518	ATP synthase, H+ transporting, mitochondrial Fo complex subunit C3 (subunit 9)	Standard	248	307	283	289	343	288	249	298	276	245	232	254	285	260	267	255	226	256	288	265	362	344	413	325	339	318	329	374	8	62	39	75	70	41	111	66	82	10	60	45	34	38	50	65	34
1121	[ATP5H]	10476	ATP synthase, H+ transporting, mitochondrial Fo complex subunit D	Standard	447	463	523	438	456	444	422	460	416	417	455	487	481	448	433	448	417	466	491	469	482	515	518	471	537	486	485	526	11	71	41	66	74	51	108	81	78	12	66	63	33	109	54	64	48
1122	[ATP5I]	521	ATP synthase, H+ transporting, mitochondrial Fo complex subunit E	Standard	202	214	230	222	246	232	186	350	278	163	248	275	227	207	242	214	184	247	206	202	267	284	259	215	374	272	231	295	7	64	34	54	64	44	89	67	76	5	70	44	33	32	52	59	32
1123	[ATP5J]	522	ATP synthase, H+ transporting, mitochondrial Fo complex subunit F6	Standard	329	296	290	266	341	376	345	364	281	286	326	367	362	313	308	327	292	365	358	321	452	366	400	387	400	408	396	405	13	76	30	65	173	50	121	70	79	13	71	48	41	50	49	67	39
1124	[ATP5J2]	9551	ATP synthase, H+ transporting, mitochondrial Fo complex subunit F2	Standard	231	270	294	268	264	308	254	254	235	209	249	258	233	229	232	216	207	232	286	311	343	289	331	345	304	309	311	351	8	62	38	72	69	49	114	72	63	8	61	42	28	44	35	52	33
1125	[ATP5J2-PTCD1]	100526740	ATP5J2-PTCD1 readthrough	Standard	112	132	142	124	106	122	99	113	111	134	156	176	151	128	135	83	97	131	106	107	138	153	167	139	157	171	173	164	3	29	19	40	38	24	64	37	41	5	43	24	18	27	30	21	17
1126	[ATP5L]	10632	ATP synthase, H+ transporting, mitochondrial Fo complex subunit G	Standard	218	216	261	222	255	213	232	207	222	209	233	215	192	176	191	195	234	235	192	202	215	203	225	209	210	221	236	311	6	70	33	63	66	45	113	59	72	10	67	37	22	31	41	48	35
1127	[ATP5L2]	267020	ATP synthase, H+ transporting, mitochondrial Fo complex subunit G2	Standard	318	408	396	294	484	416	266	325	333	227	264	302	303	275	366	333	330	374	282	315	351	333	371	287	310	314	320	318	15	91	41	76	106	71	142	98	108	11	79	63	41	52	65	88	49
1128	[ATP5O]	539	ATP synthase, H+ transporting, mitochondrial F1 complex, O subunit	Standard	97	123	101	112	103	89	105	94	76	99	86	93	91	87	102	91	74	103	104	117	119	125	146	140	126	108	141	134	4	42	22	41	43	24	69	37	51	2	39	17	9	20	25	31	14
1129	[ATP5S]	27109	ATP synthase, H+ transporting, mitochondrial Fo complex subunit s (factor B)	Standard	144	128	105	143	138	139	137	144	114	117	117	143	126	109	116	108	115	113	132	135	145	163	164	148	151	130	125	148	4	40	17	38	38	27	72	39	46	7	52	28	15	24	27	34	21
1130	[ATP5SL]	55101	ATP5S like	Standard	151	160	162	142	173	133	136	150	133	160	151	169	170	156	152	126	130	160	197	183	154	178	193	180	195	195	178	185	4	34	19	33	37	22	58	40	48	4	38	21	15	21	23	27	20
1131	[ATP6AP1]	537	ATPase H+ transporting accessory protein 1	Standard	355	372	376	252	476	428	464	458	378	288	385	355	337	369	361	428	395	447	315	298	385	357	402	372	365	308	391	379	17	97	43	78	109	69	198	121	148	14	90	65	49	64	75	101	60
1132	[ATP6AP1L]	92270	ATPase H+ transporting accessory protein 1 like	Standard	187	233	246	241	188	200	183	216	193	185	174	217	204	168	207	199	190	189	235	242	233	195	282	290	320	299	281	244	8	52	33	52	52	29	82	45	50	9	55	35	22	34	38	49	28
1133	[ATP6AP2]	10159	ATPase H+ transporting accessory protein 2	Standard	243	265	258	255	294	269	274	305	263	210	199	233	215	203	227	203	197	211	183	181	221	245	233	220	217	203	195	238	10	81	38	78	83	59	138	88	108	9	83	50	28	52	49	65	47
1134	[ATP6V0A1]	535	ATPase H+ transporting V0 subunit a1	Standard	110	96	105	95	124	116	120	117	100	111	112	123	127	107	105	115	103	101	119	160	146	156	145	139	157	129	117	132	6	31	16	30	35	30	71	35	47	5	41	24	8	21	24	30	12
1135	[ATP6V0A2]	23545	ATPase H+ transporting V0 subunit a2	Standard	119	126	131	117	118	114	111	112	92	104	95	98	109	98	96	80	96	112	111	121	130	139	121	117	122	133	124	139	4	38	17	43	37	26	73	34	40	3	37	19	13	20	22	24	16
1136	[ATP6V0A4]	50617	ATPase H+ transporting V0 subunit a4	Standard	108	151	123	109	135	110	127	135	134	109	111	119	109	108	104	121	112	114	101	99	139	109	115	89	112	93	95	114	2	39	23	36	48	21	78	34	55	4	39	17	9	21	22	26	14
1137	[ATP6V0B]	533	ATPase H+ transporting V0 subunit b	Standard	331	390	410	320	384	343	309	353	366	285	365	318	342	281	318	331	289	321	204	221	268	280	266	255	280	292	282	292	12	62	46	76	77	63	125	80	84	12	79	45	36	43	53	65	38
1138	[ATP6V0C]	527	ATPase H+ transporting V0 subunit c	Standard	254	280	262	241	288	280	257	274	262	251	272	279	268	220	222	226	217	248	297	294	300	349	303	303	306	293	318	308	10	68	36	60	72	41	127	75	77	11	72	49	32	39	53	64	40
1139	[ATP6V0D1]	9114	ATPase H+ transporting V0 subunit d1	Standard	116	138	157	116	150	157	157	165	134	121	115	122	120	140	124	113	140	117	123	148	165	165	158	157	144	153	142	179	1	53	29	52	76	50	100	58	77	4	66	24	11	35	37	36	27
1140	[ATP6V0D2]	245972	ATPase H+ transporting V0 subunit d2	Standard	179	202	217	187	177	177	207	194	155	196	189	217	197	196	163	184	181	169	285	289	250	232	276	262	267	283	281	262	5	60	27	56	52	38	102	61	65	6	49	34	15	35	35	41	25
1141	[ATP6V0E1]	8992	ATPase H+ transporting V0 subunit e1	Standard	240	286	274	212	273	247	207	249	208	226	256	239	240	209	228	220	182	253	191	181	183	218	238	196	202	220	222	224	9	53	29	51	52	31	72	52	52	10	59	37	28	37	37	55	27
1142	[ATP6V0E2]	155066	ATPase H+ transporting V0 subunit e2	Standard	349	382	401	350	389	368	334	376	313	356	371	383	358	310	333	364	355	362	337	356	380	332	301	308	332	305	353	352	13	70	44	64	72	49	117	73	74	13	65	56	34	44	51	73	41
1143	[ATP6V1A]	523	ATPase H+ transporting V1 subunit A	Standard	188	227	280	234	178	159	171	162	164	166	214	217	203	169	176	183	176	165	233	233	277	247	266	224	232	246	272	305	7	63	31	67	60	39	101	56	67	9	69	31	21	34	42	55	26
1144	[ATP6V1B1]	525	ATPase H+ transporting V1 subunit B1	Standard	288	328	374	340	263	249	248	278	226	289	295	311	329	296	325	319	256	267	285	281	298	341	267	293	315	301	351	348	11	66	43	71	66	48	109	71	69	15	75	42	34	42	51	67	36
1145	[ATP6V1B2]	526	ATPase H+ transporting V1 subunit B2	Standard	188	175	127	164	172	146	154	149	164	145	146	176	163	162	164	157	137	144	166	175	208	208	191	197	194	162	139	202	5	56	28	59	76	42	108	66	89	5	72	29	17	36	41	48	26
1146	[ATP6V1C1]	528	ATPase H+ transporting V1 subunit C1	Standard	284	271	279	270	287	285	257	264	228	219	209	285	240	238	240	212	226	249	230	260	280	292	310	266	255	264	271	302	11	53	29	46	53	36	99	60	61	5	49	41	26	36	36	51	31
1147	[ATP6V1C1]	528	ATPase H+ transporting V1 subunit C1	Standard	211	215	209	157	188	204	209	171	174	202	207	197	184	167	164	190	165	179	281	267	257	268	246	220	240	260	262	265	6	39	23	33	44	30	75	36	48	9	47	28	14	28	26	34	22
1148	[ATP6V1D]	51382	ATPase H+ transporting V1 subunit D	Standard	297	316	313	295	305	318	288	246	266	244	267	295	275	272	281	262	248	281	255	223	250	278	206	221	281	236	223	244	12	48	27	44	56	36	83	40	55	9	48	35	26	29	37	45	21
1149	[ATP6V1E1]	529	ATPase H+ transporting V1 subunit E1	Standard	286	310	354	289	421	390	370	385	339	312	363	343	337	281	361	356	303	340	386	377	476	420	488	434	397	391	353	416	13	67	39	57	73	50	105	69	76	11	65	48	39	40	58	69	45
1150	[ATP6V1E2]	90423	ATPase H+ transporting V1 subunit E2	Standard	155	205	311	224	202	187	207	218	224	212	178	233	224	200	203	191	189	178	220	271	321	312	305	320	317	265	273	326	8	58	38	57	65	44	98	54	67	11	59	48	24	36	44	57	31
1151	[ATP6V1E2]	90423	ATPase H+ transporting V1 subunit E2	Standard	188	209	206	170	220	207	172	176	159	158	211	236	215	182	176	158	160	221	180	202	269	235	238	213	223	225	236	266	8	64	30	61	73	54	123	63	82	13	79	45	23	36	42	62	36
1152	[ATP6V1F]	9296	ATPase H+ transporting V1 subunit F	Standard	587	583	748	599	583	588	568	537	469	570	585	606	601	583	548	519	526	544	639	681	743	750	776	715	714	708	663	738	10	53	40	60	67	41	90	68	62	8	56	44	29	39	43	47	29
1153	[ATP6V1G1]	9550	ATPase H+ transporting V1 subunit G1	Standard	256	343	307	288	330	320	272	270	249	201	263	300	274	246	260	272	280	340	94	138	154	158	192	187	228	224	236	281	13	84	39	79	76	48	128	78	84	5	79	68	43	55	61	81	61
1154	[ATP6V1G3]	127124	ATPase H+ transporting V1 subunit G3	Standard	383	383	360	310	413	412	399	369	329	303	388	403	360	353	306	316	353	305	275	331	387	392	374	310	370	302	370	485	7	58	28	49	50	39	107	62	73	5	66	61	33	42	47	54	44
1155	[ATP6V1H]	51606	ATPase H+ transporting V1 subunit H	Standard	160	163	140	159	164	169	192	176	159	134	158	155	208	138	168	150	151	143	211	202	198	190	225	219	197	248	188	207	2	37	22	40	40	31	78	40	50	4	47	29	17	28	28	32	16
1156	[ATP7B]	540	ATPase copper transporting beta	Standard	45	59	60	53	55	67	65	62	33	61	66	86	80	69	65	65	50	65	63	63	0	80	104	57	59	87	53	69	2	28	11	24	21	15	51	23	28	2	33	12	10	17	17	22	5
1157	[ATP8B2]	57198	ATPase phospholipid transporting 8B2	Standard	135	138	95	115	147	156	159	163	140	114	151	154	162	154	122	168	100	101	202	210	236	221	212	186	215	192	174	219	4	36	13	28	36	30	73	34	40	3	40	19	14	26	26	38	16
1158	[ATP8B3]	148229	ATPase phospholipid transporting 8B3	Standard	118	115	116	102	97	109	129	105	79	114	111	105	107	112	104	102	116	103	130	138	109	115	100	122	85	111	105	107	1	26	17	29	30	20	62	23	27	5	41	14	12	11	22	28	14
1159	[ATP9A]	10079	ATPase phospholipid transporting 9A (putative)	Standard	113	91	114	101	107	121	110	108	99	98	116	100	92	97	95	104	97	91	123	117	132	169	125	139	164	145	151	155	3	34	17	30	38	27	66	27	45	3	43	16	7	17	19	34	15
1160	[ATPAF1]	64756	ATP synthase mitochondrial F1 complex assembly factor 1	Standard	139	151	161	148	167	170	144	168	145	138	167	151	172	132	148	149	111	116	172	152	195	184	211	181	207	219	231	204	6	46	28	157	52	31	86	44	59	5	54	27	22	30	31	46	15
1161	[ATPAF2]	91647	ATP synthase mitochondrial F1 complex assembly factor 2	Standard	235	251	259	242	292	239	241	259	238	232	258	247	233	209	230	238	217	245	276	254	286	270	309	269	288	283	278	286	8	72	36	73	78	52	134	82	83	10	79	43	24	38	52	57	36
1162	[ATPIF1]	93974	ATPase inhibitory factor 1	Standard	391	435	470	348	438	385	327	446	473	306	376	403	427	385	340	434	387	473	237	312	297	321	337	252	300	298	249	323	17	81	53	78	98	66	145	92	100	16	99	72	51	60	73	84	65
1163	[ATR]	545	ATR serine/threonine kinase	Standard	70	61	87	64	0	45	68	57	0	62	58	72	71	60	61	53	49	56	75	63	0	0	0	74	0	52	61	55	1	18	8	16	0	12	39	18	0	1	23	13	3	10	9	15	7
1164	[ATRAID]	51374	all-trans retinoic acid induced differentiation factor	Standard	212	231	236	228	197	196	183	178	144	178	195	182	166	159	162	150	148	195	152	162	156	171	177	179	155	189	178	171	10	50	27	48	42	27	77	42	47	9	53	36	20	30	37	36	18
1165	[ATRIP]	84126	ATR interacting protein	Standard	94	96	105	100	82	84	106	89	67	85	70	90	68	72	75	75	65	80	95	100	68	109	135	125	94	112	89	87	0	17	13	21	22	17	42	22	27	0	24	8	2	10	17	18	7
1166	[ATRNL1]	26033	attractin like 1	Standard	237	241	228	251	278	239	245	245	222	234	231	254	222	197	218	217	225	233	158	184	175	201	187	212	192	188	199	223	9	47	24	50	47	31	92	41	59	8	57	35	16	33	33	47	21
1167	[ATXN10]	25814	ataxin 10	Standard	67	86	71	81	65	78	73	63	48	81	88	102	81	79	83	86	79	70	129	116	90	167	137	127	119	141	130	110	1	31	11	22	25	22	47	18	24	1	28	14	7	10	15	18	7
1168	[ATXN2]	6311	ataxin 2	Standard	451	447	386	393	474	424	382	433	362	371	426	387	468	415	335	443	419	429	374	401	435	438	490	430	441	449	405	468	10	107	53	95	105	63	167	98	120	10	103	62	48	64	60	93	54
1169	[ATXN3]	4287	ataxin 3	Standard	19	26	0	0	0	0	38	0	0	29	0	0	0	0	0	0	0	0	0	35	0	0	0	0	0	0	40	0	3	11	0	0	0	0	25	0	0	-2	0	0	0	0	0	0	0
1170	[ATXN3L]	92552	ataxin 3 like	Standard	35	32	55	55	0	54	56	43	0	53	43	55	0	49	0	58	0	0	49	56	46	70	69	65	0	0	45	53	-1	18	11	24	0	16	31	20	0	0	19	10	0	10	0	16	0
1171	[ATXN7]	6314	ataxin 7	Standard	59	57	0	48	54	48	50	50	0	42	49	49	0	54	53	58	0	56	50	36	0	77	75	57	0	46	53	0	2	21	0	19	21	8	31	17	0	0	19	8	0	12	13	15	0
1172	[ATXN7L1]	222255	ataxin 7 like 1	Standard	66	68	57	62	65	55	73	73	50	67	63	71	65	57	73	58	61	57	86	93	57	90	99	73	73	81	73	69	5	27	6	18	17	14	37	18	23	1	26	12	9	14	13	15	8
1173	[ATXN7L3]	56970	ataxin 7 like 3	Standard	318	343	348	291	344	350	319	331	321	268	285	313	304	316	276	280	277	313	285	303	335	342	280	309	339	241	301	339	10	61	46	63	61	54	137	87	80	10	69	50	34	51	42	73	45
1174	[ATXN7L3B]	552889	ataxin 7 like 3B	Standard	187	206	207	215	200	196	217	212	168	192	198	235	216	211	208	199	184	191	193	186	220	254	231	260	212	222	192	258	6	53	20	42	47	32	85	36	53	6	48	32	21	29	38	51	20
1175	[AUH]	549	AU RNA binding methylglutaconyl-CoA hydratase	Standard	320	356	359	371	339	358	333	329	285	216	298	318	304	258	300	251	216	308	242	280	321	282	342	266	244	293	304	314	12	75	36	72	76	53	127	83	83	13	75	50	39	44	56	63	43
1176	[AUNIP]	79000	aurora kinase A and ninein interacting protein	Standard	98	119	115	117	82	90	100	94	44	115	107	102	101	90	100	100	84	105	110	80	0	0	0	116	122	115	109	75	2	26	14	29	29	20	53	25	32	5	34	16	11	14	16	23	12
1177	[AUP1]	550	ancient ubiquitous protein 1	Standard	214	217	218	249	247	269	265	288	254	232	217	266	256	205	243	221	220	252	174	193	211	201	211	194	173	196	202	224	8	42	26	46	50	33	82	61	55	12	58	39	28	32	42	43	26
1178	[AURKA]	6790	aurora kinase A	Standard	111	101	105	104	100	105	126	101	82	107	108	110	94	91	107	98	92	80	149	103	83	105	116	112	83	102	99	101	4	25	9	24	26	22	44	20	30	1	23	15	6	11	17	17	9
1179	[AURKAIP1]	54998	aurora kinase A interacting protein 1	Standard	154	198	182	192	153	146	170	159	166	169	180	200	189	164	152	171	179	148	192	205	239	171	209	212	205	199	187	238	6	44	23	40	49	23	80	47	53	7	56	35	20	29	36	41	26
1180	[AURKB]	9212	aurora kinase B	Standard	237	268	269	269	277	268	298	270	260	243	218	254	274	254	252	274	252	266	234	216	238	201	230	218	207	184	207	224	6	65	38	59	63	40	102	59	70	8	73	38	29	37	39	54	35
1181	[AURKC]	6795	aurora kinase C	Standard	100	84	67	90	72	0	97	66	33	98	72	86	68	81	76	75	61	62	102	105	63	109	105	118	83	110	104	95	2	26	13	20	35	0	51	18	29	3	28	12	8	19	17	23	12
1182	[AUTS2]	26053	autism susceptibility candidate 2	Standard	87	108	113	116	93	103	101	93	81	96	99	99	90	76	95	95	90	91	72	86	85	110	104	107	85	87	90	96	4	36	18	37	34	24	67	30	46	5	39	19	11	23	19	29	16
1183	[AVEN]	57099	apoptosis and caspase activation inhibitor	Standard	47	54	53	53	0	54	88	58	0	52	64	49	66	60	68	56	60	0	0	50	0	0	0	59	0	0	47	0	1	16	12	13	0	11	25	18	0	3	22	3	3	11	12	20	9
1184	[AVIL]	10677	advillin	Standard	54	76	78	61	73	63	56	54	51	65	62	78	69	57	51	64	71	78	71	61	61	102	98	73	84	80	83	83	1	28	13	25	23	13	44	26	28	3	30	14	6	10	15	24	10
1185	[AVL9]	23080	AVL9 cell migration associated	Standard	64	56	55	53	60	51	55	0	0	48	65	57	46	40	48	0	0	48	53	66	0	75	58	62	0	68	55	61	4	15	11	15	15	6	30	0	0	1	17	8	2	7	9	0	0
1186	[AVP]	551	arginine vasopressin	Standard	124	157	156	138	157	152	147	148	124	134	138	128	130	121	122	124	123	149	101	99	125	144	125	134	141	106	127	137	2	39	17	32	44	27	71	39	47	3	39	24	12	25	28	37	22
1187	[AVPI1]	60370	arginine vasopressin induced 1	Standard	345	367	316	318	366	345	344	331	304	320	342	400	372	327	330	349	288	363	405	458	460	450	415	444	474	405	493	486	10	83	43	74	78	47	123	90	93	15	78	77	51	63	76	81	50
1188	[AVPR1A]	552	arginine vasopressin receptor 1A	Standard	258	276	303	291	306	296	279	255	216	234	239	242	226	224	271	222	232	260	236	255	319	314	313	316	307	294	332	357	7	50	31	54	49	35	88	48	61	6	43	31	19	30	44	47	25
1189	[AVPR1B]	553	arginine vasopressin receptor 1B	Standard	252	261	299	273	283	236	272	254	283	244	256	289	285	257	251	265	250	279	186	186	229	244	277	206	211	212	250	273	9	49	31	51	56	36	95	56	68	11	43	42	28	35	43	50	33
1190	[AVPR2]	554	arginine vasopressin receptor 2	Standard	212	221	248	260	223	225	225	242	191	199	255	220	216	201	210	178	172	202	228	246	244	224	271	209	253	257	268	296	8	43	24	46	39	32	78	44	51	5	34	28	15	22	29	34	21
1191	[AXDND1]	126859	axonemal dynein light chain domain containing 1	Standard	324	326	309	290	315	340	270	261	273	267	288	298	371	298	311	311	241	324	278	293	378	381	388	342	350	338	376	361	13	63	38	70	65	49	113	64	75	12	70	90	45	60	60	68	41
1192	[AXDND1]	126859	axonemal dynein light chain domain containing 1	Standard	232	261	263	254	283	309	255	272	229	195	264	289	252	206	239	206	251	268	300	258	331	292	320	226	324	327	287	376	8	62	34	62	61	44	117	70	75	9	60	99	28	36	46	52	38
1193	[AXIN1]	8312	axin 1	Standard	100	112	84	111	0	84	106	98	75	145	112	122	111	102	91	103	83	74	157	150	129	142	136	170	136	152	116	130	-1	27	13	16	0	12	45	21	32	9	35	13	8	9	20	18	6
1194	[AXIN1]	8312	axin 1	Standard	69	57	52	43	0	66	54	53	51	68	74	74	66	55	62	51	62	64	70	73	102	84	82	65	69	69	77	65	0	22	11	17	0	13	30	18	30	2	31	15	7	8	7	15	9
1195	[AXIN2]	8313	axin 2	Standard	98	106	103	124	125	122	109	109	104	125	136	117	105	91	118	111	111	106	89	117	111	111	118	120	107	117	134	125	2	27	13	28	33	24	56	29	39	6	36	20	12	21	21	24	85
1196	[AXIN2]	8313	axin 2	Standard	39	52	49	0	39	43	32	42	0	42	63	0	59	45	41	52	0	48	52	43	0	64	66	58	61	70	69	0	0	10	7	0	12	8	27	14	0	5	12	0	6	4	15	8	0
1197	[AXL]	558	AXL receptor tyrosine kinase	Standard	100	93	115	76	88	93	102	75	64	86	97	102	88	105	77	102	92	86	128	115	107	134	129	119	140	133	114	122	2	29	15	28	29	15	54	28	37	2	33	18	9	11	19	24	7
1198	[AZGP1]	563	alpha-2-glycoprotein 1, zinc-binding	Standard	258	259	262	273	213	224	219	202	126	229	213	226	222	204	247	200	181	237	209	228	275	286	340	279	263	250	256	270	9	53	29	63	58	39	93	55	48	6	60	26	20	28	36	48	27
1199	[AZI2]	64343	5-azacytidine induced 2	Standard	75	97	91	76	90	83	71	79	51	95	101	96	92	84	91	77	81	85	81	70	0	96	102	75	67	58	78	76	2	27	9	22	21	12	31	21	28	3	25	11	6	16	11	19	11
1200	[AZI2]	64343	5-azacytidine induced 2	Standard	73	65	76	65	72	75	96	90	45	79	84	93	105	86	70	78	69	81	75	99	109	87	98	110	109	89	93	124	1	21	11	19	26	17	58	26	28	4	30	13	11	17	15	22	9
1201	[AZIN1]	51582	antizyme inhibitor 1	Standard	88	70	94	81	83	62	81	72	59	65	77	82	77	77	76	67	84	69	71	91	72	99	101	78	84	83	85	73	4	23	12	21	28	12	44	21	32	3	25	16	8	16	19	18	14
1202	[AZIN2]	113451	antizyme inhibitor 2	Standard	58	73	92	79	0	70	79	64	66	74	70	84	75	59	67	65	61	65	105	94	86	148	104	129	94	113	77	85	1	21	13	22	0	18	42	21	33	0	31	18	8	13	13	16	9
1203	[B2M]	567	beta-2-microglobulin	Standard	311	348	380	312	392	369	309	351	329	283	318	359	406	296	374	325	301	353	260	251	329	340	333	325	259	275	265	296	12	64	44	78	93	44	104	73	87	12	70	58	46	47	57	71	48
1204	[B3GALNT1]	8706	beta-1,3-N-acetylgalactosaminyltransferase 1 (globoside blood group)	Standard	92	106	133	98	132	151	111	146	124	95	104	131	112	105	123	104	108	107	83	86	117	104	139	114	121	112	100	90	2	43	19	40	42	30	76	40	59	4	46	17	11	20	26	35	23
1205	[B3GALNT2]	148789	beta-1,3-N-acetylgalactosaminyltransferase 2	Standard	201	197	271	216	219	181	214	223	183	213	176	233	235	188	188	153	236	257	170	200	131	191	157	169	140	177	137	198	5	44	27	46	54	33	86	45	47	10	47	30	21	28	31	38	26
1206	[B3GALT1]	8708	beta-1,3-galactosyltransferase 1	Standard	101	136	141	91	90	93	99	97	98	89	116	118	130	99	110	118	78	107	46	51	94	87	86	58	87	98	84	92	4	41	17	31	31	20	60	29	47	3	40	19	11	22	27	23	14
1207	[B3GALT2]	8707	beta-1,3-galactosyltransferase 2	Standard	330	353	374	259	363	347	257	317	348	293	309	342	324	253	318	321	316	384	223	234	229	265	229	217	218	248	231	254	10	64	37	58	70	45	93	55	75	13	72	53	41	38	56	66	52
1208	[B3GALT4]	8705	beta-1,3-galactosyltransferase 4	Standard	127	144	127	128	115	131	151	127	121	116	125	124	119	109	130	110	106	105	147	152	115	128	153	151	114	126	133	135	4	27	16	26	32	20	60	23	38	1	36	11	10	14	17	25	12
1209	[B3GALT5]	10317	beta-1,3-galactosyltransferase 5	Standard	215	227	250	190	245	197	159	215	225	224	200	214	217	192	236	210	188	186	280	300	302	261	250	293	284	264	249	302	7	46	28	43	52	34	84	53	60	9	44	35	21	31	29	50	29
1210	[B3GAT1]	27087	beta-1,3-glucuronyltransferase 1	Standard	301	327	263	256	338	350	271	300	287	242	299	320	296	247	264	240	267	388	215	209	223	259	228	197	221	244	226	268	11	79	42	67	92	61	118	81	84	12	68	54	36	47	57	67	44
1211	[B3GAT3]	26229	beta-1,3-glucuronyltransferase 3	Standard	234	203	180	170	207	204	202	184	178	181	207	222	208	176	225	222	201	233	187	194	197	239	222	215	231	279	228	258	5	45	27	40	46	30	81	42	53	9	48	29	23	25	36	51	22
1212	[B3GLCT]	145173	beta 3-glucosyltransferase	Standard	203	199	178	145	220	246	204	204	174	184	196	198	176	175	168	140	168	161	202	204	229	221	239	227	260	226	203	248	7	42	22	44	54	38	91	44	58	6	54	43	25	32	32	32	26
1213	[B3GNT2]	10678	UDP-GlcNAc:betaGal beta-1,3-N-acetylglucosaminyltransferase 2	Standard	275	268	349	236	369	317	311	272	230	242	292	342	262	243	241	254	283	315	299	294	406	292	356	326	431	300	389	398	13	57	34	62	69	47	121	69	80	8	61	53	30	32	43	57	42
1214	[B3GNT3]	10331	UDP-GlcNAc:betaGal beta-1,3-N-acetylglucosaminyltransferase 3	Standard	114	152	154	164	112	106	139	137	129	125	100	118	139	106	128	107	102	111	107	105	92	102	118	101	103	103	100	98	0	35	17	36	36	22	59	34	51	2	36	15	11	18	21	27	16
1215	[B3GNT4]	79369	UDP-GlcNAc:betaGal beta-1,3-N-acetylglucosaminyltransferase 4	Standard	129	100	145	132	157	119	154	105	119	130	146	158	148	110	131	99	95	107	106	140	142	144	144	139	181	151	162	160	2	34	19	38	47	30	77	28	41	5	46	25	15	19	25	28	18
1216	[B3GNT5]	84002	UDP-GlcNAc:betaGal beta-1,3-N-acetylglucosaminyltransferase 5	Standard	148	128	123	134	138	142	167	152	106	124	127	153	147	144	136	131	128	140	124	144	171	187	146	143	173	137	127	192	5	46	21	42	49	38	81	37	48	3	51	29	17	24	33	36	20
1217	[B3GNT6]	192134	UDP-GlcNAc:betaGal beta-1,3-N-acetylglucosaminyltransferase 6	Standard	88	111	155	133	109	94	120	90	86	122	107	83	95	90	92	82	91	104	91	100	74	118	95	95	104	78	77	97	4	37	17	36	29	27	72	27	49	2	42	19	8	26	21	23	17
1218	[B3GNT7]	93010	UDP-GlcNAc:betaGal beta-1,3-N-acetylglucosaminyltransferase 7	Standard	174	208	182	187	203	196	175	178	164	159	163	191	186	154	190	165	148	167	142	144	152	147	139	149	151	162	144	138	4	48	19	47	50	35	73	54	58	6	51	29	21	23	31	37	24
1219	[B3GNT7]	93010	UDP-GlcNAc:betaGal beta-1,3-N-acetylglucosaminyltransferase 7	Standard	170	218	143	149	167	154	149	188	118	157	161	206	169	156	158	157	138	168	175	180	206	184	130	158	173	193	185	172	6	45	22	39	38	22	72	35	57	6	47	30	19	25	29	43	16
1220	[B3GNT9]	84752	UDP-GlcNAc:betaGal beta-1,3-N-acetylglucosaminyltransferase 9	Standard	119	134	147	126	121	124	124	131	104	131	116	127	117	123	115	115	118	117	142	123	143	133	133	123	148	125	125	180	1	39	18	37	34	23	71	41	43	5	43	16	11	19	24	35	17
1221	[B4GALNT1]	2583	beta-1,4-N-acetyl-galactosaminyltransferase 1	Standard	300	359	363	361	372	287	307	303	304	301	279	309	274	239	312	300	250	292	281	247	340	315	329	262	318	277	281	397	14	69	49	74	69	48	107	64	77	12	75	53	30	46	57	61	32
1222	[B4GALNT2]	124872	beta-1,4-N-acetyl-galactosaminyltransferase 2	Standard	160	160	192	174	156	152	180	168	106	126	153	187	173	162	160	151	151	136	188	185	198	199	230	189	209	222	161	209	5	55	28	64	62	36	105	57	69	6	58	35	20	35	39	51	26
1223	[B4GALT1]	2683	beta-1,4-galactosyltransferase 1	Standard	202	234	271	228	235	258	217	229	234	179	224	241	283	260	225	247	229	234	260	274	289	291	282	249	270	257	273	325	8	54	33	52	51	40	92	56	69	7	55	38	27	37	46	61	34
1224	[B4GALT2]	8704	beta-1,4-galactosyltransferase 2	Standard	215	259	315	302	234	213	191	224	194	206	207	228	235	190	200	189	190	206	291	264	344	398	334	374	374	369	381	353	9	45	32	46	48	32	69	50	50	8	48	32	24	32	32	44	22
1225	[B4GALT3]	8703	beta-1,4-galactosyltransferase 3	Standard	300	337	310	273	275	257	226	235	254	255	272	287	325	277	299	301	289	325	261	229	339	273	247	206	274	261	312	288	9	80	46	72	71	46	102	68	76	11	78	50	34	58	60	77	39
1226	[B4GALT4]	8702	beta-1,4-galactosyltransferase 4	Standard	92	98	99	110	0	106	87	73	47	81	84	101	89	84	71	83	80	77	85	81	98	89	128	102	95	89	80	95	3	33	11	29	0	21	44	22	34	-1	30	14	10	12	19	22	10
1227	[B4GALT4]	8702	beta-1,4-galactosyltransferase 4	Standard	131	154	185	190	139	165	151	148	124	115	102	111	127	124	126	126	121	124	79	80	105	104	111	84	65	89	63	74	2	34	23	46	37	25	63	31	43	4	46	19	13	27	29	30	18
1228	[B4GALT5]	9334	beta-1,4-galactosyltransferase 5	Standard	249	218	199	222	242	231	261	230	169	203	229	281	251	232	255	189	230	235	296	243	335	327	257	241	255	283	259	370	9	55	32	53	57	36	100	54	73	7	60	38	31	31	47	43	27
1229	[B4GALT5]	9334	beta-1,4-galactosyltransferase 5	Standard	163	146	158	145	98	128	144	135	144	113	150	148	147	117	121	122	116	118	166	154	172	151	162	145	159	163	169	187	5	43	23	46	39	28	78	38	46	5	59	23	17	20	30	38	16
1230	[B4GALT6]	9331	beta-1,4-galactosyltransferase 6	Standard	117	168	152	146	149	181	146	162	161	139	127	168	187	149	153	146	151	127	138	189	209	160	179	184	158	184	174	176	4	50	27	45	48	39	91	45	61	6	53	32	22	31	37	50	20
1231	[B4GALT7]	11285	beta-1,4-galactosyltransferase 7	Standard	131	158	154	126	128	116	146	127	100	142	133	166	143	108	112	116	110	119	137	106	128	118	134	145	131	127	142	154	3	34	20	24	31	25	60	35	43	4	37	20	11	18	24	26	16
1232	[B4GALT7]	11285	beta-1,4-galactosyltransferase 7	Standard	126	136	155	143	116	124	126	131	134	128	131	147	162	150	122	139	115	149	180	181	169	198	155	146	187	167	167	191	5	46	22	41	38	33	71	39	55	4	39	21	17	25	28	42	19
1233	[B4GAT1]	11041	beta-1,4-glucuronyltransferase 1	Standard	236	300	269	234	300	269	295	245	186	206	202	272	280	215	235	237	236	264	261	298	384	388	338	289	397	318	254	397	10	67	34	64	66	46	96	69	86	8	54	41	31	36	43	51	31
1234	[B9D1]	27077	B9 domain containing 1	Standard	429	340	352	307	344	341	368	317	237	331	295	293	293	273	270	260	284	314	395	335	278	334	323	381	324	314	325	305	9	70	39	66	79	43	100	83	81	6	64	54	41	44	54	68	50
1235	[B9D2]	80776	B9 protein domain 2	Standard	257	269	346	298	258	237	270	271	255	227	227	209	250	217	213	220	237	265	166	160	201	166	153	159	165	193	152	211	9	66	41	60	62	39	103	62	73	5	59	34	20	35	32	51	32
1236	[BAALC]	79870	brain and acute leukemia, cytoplasmic	Standard	262	307	287	298	292	269	303	268	237	327	332	374	361	331	303	314	314	281	411	461	445	435	448	427	424	390	412	402	3	47	16	37	36	23	55	40	41	9	36	32	21	22	28	40	18
1237	[BAALC-AS2]	157556	BAALC antisense RNA 2	Standard	263	293	313	282	267	262	251	261	237	228	230	263	228	212	217	240	217	254	302	315	388	374	377	323	340	354	352	374	5	76	34	69	74	45	102	70	74	6	80	43	26	44	49	63	35
1238	[BAAT]	570	bile acid-CoA:amino acid N-acyltransferase	Standard	130	150	135	134	149	175	165	173	211	115	152	153	151	132	164	126	102	152	139	149	208	185	208	185	179	185	161	161	4	59	33	80	79	56	141	75	88	4	92	43	26	42	49	57	27
1239	[BABAM1]	29086	BRISC and BRCA1 A complex member 1	Standard	98	92	95	107	86	77	112	96	52	86	91	95	91	81	88	82	77	85	41	46	0	0	89	74	52	68	61	0	3	28	7	20	20	8	36	27	29	4	23	15	4	11	10	15	5
1240	[BACE1]	23621	beta-secretase 1	Standard	129	158	230	227	192	172	170	144	131	139	126	139	151	145	127	145	130	138	122	139	139	161	157	136	148	140	145	177	6	37	25	46	39	28	66	34	46	7	36	24	15	21	31	33	20
1241	[BACE2]	25825	beta-site APP-cleaving enzyme 2	Standard	193	195	249	168	210	203	222	214	192	172	169	203	181	165	167	148	165	164	146	113	121	172	125	134	112	116	134	132	4	51	24	53	51	35	94	51	69	5	56	30	16	30	32	34	22
1242	[BACH1]	571	BTB domain and CNC homolog 1	Standard	62	70	77	84	73	67	74	63	49	91	91	94	90	74	85	71	60	75	62	78	0	69	80	85	48	0	79	0	2	25	8	28	20	11	45	19	31	2	27	15	6	16	13	15	5
1243	[BACH2]	60468	BTB domain and CNC homolog 2	Standard	58	60	0	71	0	0	45	0	0	50	50	55	66	0	61	55	0	0	51	52	0	91	87	60	69	0	68	71	4	18	0	20	0	0	27	0	0	0	25	5	6	0	12	11	0
1244	[BAD]	572	BCL2 associated agonist of cell death	Standard	850	588	613	616	551	608	801	527	375	900	661	648	605	620	548	474	455	537	1058	814	770	818	868	957	696	685	727	726	10	76	56	78	71	52	149	109	67	13	85	90	57	81	80	88	58
1245	[BAD]	572	BCL2 associated agonist of cell death	Standard	864	638	633	551	588	654	680	540	453	801	690	633	0	613	622	436	594	553	799	669	555	558	592	665	586	562	565	574	9	85	48	88	68	50	140	115	73	12	82	83	0	87	77	81	68
1246	[BAG1]	573	BCL2 associated athanogene 1	Standard	43	48	60	56	49	0	47	50	0	43	0	45	64	58	0	54	59	45	33	61	0	0	0	73	63	0	64	0	3	17	8	14	12	0	25	10	0	0	0	6	2	6	0	11	4
1247	[BAG2]	9532	BCL2 associated athanogene 2	Standard	104	94	90	107	76	90	96	79	69	104	89	91	96	91	92	99	86	73	85	85	83	97	117	111	114	101	103	100	4	29	14	28	27	23	55	29	34	4	38	18	7	18	19	26	13
1248	[BAG3]	9531	BCL2 associated athanogene 3	Standard	51	52	0	58	64	53	69	0	0	51	62	45	0	48	48	69	59	0	76	73	82	103	101	91	82	78	67	65	2	14	0	18	19	14	34	0	0	2	24	7	0	12	12	20	7
1249	[BAG4]	9530	BCL2 associated athanogene 4	Standard	176	168	166	141	124	181	177	145	126	144	167	141	153	122	139	164	149	155	156	109	134	150	150	144	177	195	163	178	5	47	24	33	37	28	72	44	55	4	80	22	12	25	27	46	17
1250	[BAG5]	9529	BCL2 associated athanogene 5	Standard	112	103	115	104	88	90	100	103	63	102	107	110	104	90	99	75	90	91	122	113	108	151	107	136	113	134	116	110	4	27	14	11	31	18	61	25	41	2	36	15	8	18	20	19	12
1251	[BAG6]	7917	BCL2 associated athanogene 6	Standard	91	94	114	119	84	71	91	89	0	79	86	79	95	83	85	81	96	80	73	59	0	88	93	72	86	0	73	125	3	28	14	30	21	16	43	24	0	2	31	10	8	13	14	24	10
1252	[BAGE2]	85319	B melanoma antigen family member 2	Standard	174	238	223	190	211	174	168	171	164	165	179	176	184	142	210	191	162	165	146	162	173	196	186	153	169	162	138	158	7	47	29	55	63	32	91	47	62	8	53	31	17	30	45	46	28
1253	[BAGE2]	85319	B melanoma antigen family member 2	Standard	246	246	225	218	279	310	319	309	275	209	241	252	242	253	244	276	190	267	170	182	182	199	234	204	194	178	165	203	11	55	31	56	62	49	88	76	75	11	72	43	35	43	50	64	35
1254	[BAGE3]	85318	B melanoma antigen family member 3	Standard	241	268	232	218	244	210	194	213	199	216	206	247	238	191	228	212	190	267	175	155	126	168	184	162	146	153	177	186	7	53	29	61	51	36	84	64	59	10	60	41	29	39	42	54	29
1255	[BAGE4]	85317	B melanoma antigen family member 4	Standard	260	229	415	299	408	331	282	293	258	261	359	336	305	217	291	291	278	384	206	225	252	215	255	215	231	234	221	260	17	79	54	84	100	55	147	89	107	12	98	63	40	46	71	72	49
1256	[BAGE4]	85317	B melanoma antigen family member 4	Standard	270	233	415	271	307	232	202	263	231	217	225	249	252	234	254	301	230	308	224	242	186	168	217	180	160	232	234	297	12	65	50	78	90	50	127	90	89	9	78	49	38	50	62	69	42
1257	[BAGE5]	85316	B melanoma antigen family member 5	Standard	227	266	266	266	260	270	271	272	230	209	245	262	228	216	238	216	226	254	161	168	216	182	194	161	177	158	182	189	10	67	34	61	63	37	99	68	78	8	69	44	28	37	46	55	34
1258	[BAGE5]	85316	B melanoma antigen family member 5	Standard	195	211	226	185	277	248	224	230	228	190	245	231	223	203	221	215	215	248	215	201	272	232	287	240	205	249	241	246	9	74	33	55	56	45	122	70	82	7	72	38	33	41	49	65	31
1259	[BAGE5]	85316	B melanoma antigen family member 5	Standard	257	268	246	328	334	382	228	316	279	211	223	279	276	257	274	283	254	302	269	279	456	359	327	320	333	377	404	380	10	68	28	65	64	52	106	65	86	10	66	45	36	45	53	69	38
1260	[BAIAP2L1]	55971	BAI1 associated protein 2 like 1	Standard	173	161	205	199	171	187	161	163	176	151	150	165	170	137	175	141	147	163	157	150	144	196	198	154	211	192	181	180	5	43	20	47	43	28	80	33	53	6	34	23	10	18	26	62	17
1261	[BAIAP3]	8938	BAI1 associated protein 3	Standard	124	86	91	83	84	87	106	103	80	116	108	116	110	98	106	73	100	88	170	139	117	194	155	133	141	138	142	151	4	26	15	26	34	19	63	29	37	5	33	16	9	21	20	19	11
1262	[BAMBI]	25805	BMP and activin membrane bound inhibitor	Standard	145	143	142	163	129	142	160	154	140	140	151	176	157	145	118	139	118	131	164	162	184	191	169	173	158	149	194	216	6	40	18	41	42	25	70	38	51	7	43	24	15	20	27	34	18
1263	[BAMBI]	25805	BMP and activin membrane bound inhibitor	Standard	213	214	234	179	204	222	222	203	201	210	208	209	202	195	230	209	192	214	246	211	254	287	262	243	297	268	273	296	6	46	27	46	45	33	83	43	62	7	59	40	18	35	37	46	28
1264	[BANF1]	8815	barrier to autointegration factor 1	Standard	63	71	76	71	61	78	63	46	47	79	79	97	84	63	88	70	78	75	104	77	80	106	95	97	91	91	76	103	2	25	6	18	15	12	31	17	20	0	21	8	6	12	11	12	7
1265	[BANF1]	8815	barrier to autointegration factor 1	Standard	185	205	201	175	240	199	218	261	189	147	175	190	203	204	173	184	196	189	140	153	156	178	173	151	186	164	161	160	4	48	28	48	55	30	97	69	62	3	48	30	23	37	31	46	32
1266	[BANF2]	140836	barrier to autointegration factor 2	Standard	135	127	171	183	135	106	131	116	112	123	119	116	116	105	123	109	107	100	166	129	116	170	165	169	140	153	131	114	3	32	18	40	31	21	51	30	37	5	28	12	13	17	22	24	12
1267	[BANP]	54971	BTG3 associated nuclear protein	Standard	49	0	68	0	0	0	52	0	0	52	0	0	0	0	0	0	0	0	0	51	0	0	0	0	0	0	0	0	3	0	13	0	0	0	32	0	0	1	0	0	0	0	0	0	0
1268	[BANP]	54971	BTG3 associated nuclear protein	Standard	56	57	68	62	0	0	53	49	0	62	51	55	50	46	43	66	0	0	70	62	0	71	98	85	59	0	63	44	-1	19	8	19	0	0	41	18	0	1	29	9	3	17	12	17	0
1269	[BAP1]	8314	BRCA1 associated protein 1	Standard	45	0	58	55	0	0	56	22	0	45	45	0	46	0	44	40	0	0	0	36	0	0	0	56	0	0	48	0	3	0	10	16	0	0	34	21	0	-1	23	0	8	0	6	12	0
1270	[BARHL1]	56751	BarH like homeobox 1	Standard	114	111	100	138	0	0	103	89	0	102	79	94	93	94	68	94	62	0	110	102	0	110	121	142	143	136	127	99	2	26	14	25	0	0	44	23	0	2	23	15	3	12	16	9	8
1271	[BARHL2]	343472	BarH like homeobox 2	Standard	52	58	0	68	0	62	50	40	0	57	57	69	65	62	0	0	0	0	73	63	41	83	81	85	82	70	57	0	1	13	0	14	0	6	20	4	0	2	17	8	2	4	0	0	0
1272	[BARX1]	56033	BARX homeobox 1	Standard	258	259	247	240	271	259	255	227	236	237	271	298	298	248	285	256	268	284	266	277	273	295	296	257	276	289	304	348	7	42	23	43	44	30	87	68	53	12	44	38	27	32	36	46	28
1273	[BARX2]	8538	BARX homeobox 2	Standard	69	67	80	77	47	67	75	73	0	68	66	79	74	68	67	64	62	54	68	46	0	65	73	65	0	0	51	0	3	18	9	18	11	16	37	21	0	-1	23	12	4	15	12	16	9
1274	[BASP1]	10409	brain abundant membrane attached signal protein 1	Standard	83	68	87	80	69	66	84	71	62	101	97	86	81	84	84	76	79	84	70	69	0	98	80	89	85	76	84	74	2	19	10	17	15	13	40	21	21	1	23	9	4	6	11	16	8
1275	[BASP1]	10409	brain abundant membrane attached signal protein 1	Standard	55	69	52	52	62	62	76	70	42	58	64	50	0	45	80	70	56	57	68	61	0	85	71	83	67	75	72	67	2	14	7	18	18	10	39	16	21	2	28	10	0	6	11	14	7
1276	[BATF]	10538	basic leucine zipper ATF-like transcription factor	Standard	187	211	202	216	189	175	179	164	146	190	175	194	187	172	152	168	171	156	206	215	202	266	250	245	221	218	210	203	5	44	17	36	39	26	61	37	46	3	36	20	16	22	25	32	17
1277	[BATF2]	116071	basic leucine zipper ATF-like transcription factor 2	Standard	156	159	163	135	140	156	164	142	124	160	174	189	154	145	154	151	152	131	132	146	136	150	159	153	149	161	163	159	6	41	20	32	41	25	76	42	47	4	43	27	15	22	31	35	21
1278	[BAX]	581	BCL2 associated X, apoptosis regulator	Standard	345	351	304	317	302	363	357	276	277	309	316	350	309	320	280	321	277	357	469	432	455	387	406	375	373	377	371	448	12	68	31	57	59	46	106	65	86	17	72	59	37	46	48	75	42
1279	[BBC3]	27113	BCL2 binding component 3	Standard	221	266	330	277	266	204	222	240	237	219	230	269	273	223	247	228	215	237	250	246	287	296	321	312	332	355	309	307	4	52	29	54	60	32	85	58	59	7	48	30	27	30	44	53	41
1280	[BBC3]	27113	BCL2 binding component 3	Standard	42	64	66	46	61	0	66	60	0	63	85	76	64	52	75	65	63	60	67	75	70	83	93	91	76	81	74	85	0	18	8	17	15	0	32	11	0	1	25	11	4	6	12	13	5
1281	[BBIP1]	92482	BBSome interacting protein 1	Standard	116	135	142	125	155	120	127	128	122	94	110	127	126	88	107	107	101	111	166	196	224	203	170	174	166	180	166	174	3	42	21	38	46	24	82	41	56	5	48	24	13	22	27	34	20
1282	[BBOF1]	80127	basal body orientation factor 1	Standard	109	132	121	129	116	107	103	145	164	132	153	166	135	137	131	120	133	150	119	134	135	144	119	131	130	146	150	171	4	32	17	35	37	25	78	48	61	5	44	28	16	24	28	35	21
1283	[BBOX1]	8424	gamma-butyrobetaine hydroxylase 1	Standard	181	205	190	210	211	154	167	153	155	158	152	142	154	149	173	184	159	157	184	180	192	217	234	205	235	214	195	155	9	59	24	53	61	28	86	46	45	8	49	27	11	24	33	48	24
1284	[BBS1]	582	Bardet-Biedl syndrome 1	Standard	176	210	234	234	169	169	187	174	172	180	166	183	171	161	192	174	162	164	231	205	265	272	319	291	271	247	266	231	8	51	26	45	43	37	76	45	51	11	45	22	16	35	33	35	20
1285	[BBS10]	79738	Bardet-Biedl syndrome 10	Standard	161	150	165	146	142	151	129	116	132	161	181	178	141	154	146	138	136	164	152	132	170	188	210	128	204	155	206	188	5	37	20	43	37	26	71	33	53	5	48	23	18	28	32	38	19
1286	[BBS12]	166379	Bardet-Biedl syndrome 12	Standard	105	108	142	118	102	92	117	99	74	102	84	86	97	87	89	74	87	89	93	76	81	105	113	100	89	83	55	90	4	32	14	28	32	17	63	32	35	1	32	13	5	13	18	20	13
1287	[BBS2]	583	Bardet-Biedl syndrome 2	Standard	193	205	189	168	188	179	184	187	167	143	194	174	182	179	184	163	180	194	143	150	161	190	203	170	189	163	173	183	6	71	33	68	84	46	121	70	92	4	79	36	22	43	47	57	36
1288	[BBS4]	585	Bardet-Biedl syndrome 4	Standard	145	158	146	126	132	142	160	139	120	133	126	151	162	124	123	112	103	118	126	127	94	134	136	154	129	120	120	99	3	29	12	28	34	20	56	31	39	3	37	15	10	15	21	28	9
1289	[BBS5]	129880	Bardet-Biedl syndrome 5	Standard	160	178	188	177	173	191	181	179	154	180	192	259	227	209	180	197	188	168	166	193	173	184	216	171	165	199	175	180	6	56	21	50	64	45	103	48	66	7	70	38	24	42	35	50	28
1290	[BBS7]	55212	Bardet-Biedl syndrome 7	Standard	217	234	215	256	257	259	288	335	247	221	283	302	292	220	245	199	261	250	272	239	307	237	286	345	254	287	262	298	7	52	31	55	68	44	110	67	74	5	53	42	24	35	41	53	30
1291	[BBS9]	27241	Bardet-Biedl syndrome 9	Standard	122	139	114	112	143	124	128	132	109	135	135	136	138	108	118	111	97	132	117	119	99	132	127	137	124	137	129	127	3	48	20	42	44	28	86	46	48	4	54	27	14	26	32	36	16
1292	[BBX]	56987	BBX, HMG-box containing	Standard	45	64	73	66	77	69	65	71	53	65	77	74	73	54	68	68	61	66	82	96	85	111	111	101	109	106	93	95	1	18	12	23	26	14	37	18	27	3	28	11	7	8	11	18	5
1293	[BCAM]	4059	basal cell adhesion molecule (Lutheran blood group)	Standard	41	51	44	64	54	0	52	0	0	55	55	51	57	41	46	56	48	54	68	72	56	91	88	77	59	56	50	49	4	22	3	23	17	0	31	0	0	3	26	13	4	11	8	15	10
1294	[BCAN]	63827	brevican	Standard	61	65	75	72	43	64	62	52	0	57	68	71	54	61	63	60	61	56	64	63	56	93	71	67	53	70	46	66	2	24	14	19	19	14	43	14	0	3	32	11	9	14	12	20	11
1295	[BCAP29]	55973	B-cell receptor associated protein 29	Standard	164	154	153	142	135	167	149	145	112	137	164	174	163	132	137	123	131	158	162	177	148	199	181	175	177	159	201	202	6	33	18	34	34	25	59	31	38	4	39	16	12	19	26	24	16
1296	[BCAP31]	10134	B-cell receptor-associated protein 31	Standard	258	274	282	325	277	284	299	300	237	235	223	270	247	238	269	248	225	240	284	276	285	242	305	308	292	337	364	334	12	33	26	40	36	34	68	41	47	9	35	25	29	25	36	33	22
1297	[BCAR1]	9564	BCAR1, Cas family scaffolding protein	Standard	105	96	114	104	108	103	109	105	69	80	89	94	93	85	91	82	87	99	75	74	83	89	116	91	87	98	73	90	2	19	14	17	16	11	39	12	22	1	16	8	4	6	10	17	12
1298	[BCAR3]	8412	breast cancer anti-estrogen resistance 3	Standard	62	65	43	60	67	73	81	61	0	71	74	78	68	59	74	61	55	55	61	80	66	91	106	83	0	82	93	56	0	15	9	14	15	16	34	19	0	1	24	13	6	9	7	13	5
1299	[BCAS2]	10286	breast carcinoma amplified sequence 2	Standard	249	281	312	306	247	258	237	266	199	247	250	269	272	263	200	272	194	235	296	302	341	341	389	421	400	394	346	323	7	68	42	77	87	46	126	84	78	6	69	51	31	49	43	59	32
1300	[BCAS3]	54828	BCAS3, microtubule associated cell migration factor	Standard	160	160	188	161	156	144	163	157	149	156	155	184	175	172	180	149	157	141	212	210	227	221	282	289	243	215	198	202	5	38	21	51	36	25	77	37	51	7	36	28	17	23	34	40	23
1301	[BCAT1]	586	branched chain amino acid transaminase 1	Standard	325	351	320	308	285	303	275	232	206	290	266	313	286	211	282	223	247	303	355	325	434	377	382	373	333	358	359	366	9	75	41	76	86	51	131	74	89	10	89	51	32	42	50	64	39
1302	[BCAT2]	587	branched chain amino acid transaminase 2	Standard	254	295	264	273	275	223	218	220	223	253	221	243	253	222	258	249	249	290	223	262	329	320	354	275	315	342	301	417	11	65	33	63	71	44	92	54	68	12	60	38	18	45	46	59	41
1303	[BCAT2]	587	branched chain amino acid transaminase 2	Standard	187	227	245	216	213	156	178	214	203	195	203	236	217	178	196	197	174	208	215	230	267	269	313	273	283	309	289	287	5	54	34	61	62	31	83	59	62	6	58	32	25	39	37	50	30
1304	[BCDIN3D]	144233	BCDIN3 domain containing RNA methyltransferase	Standard	126	169	197	186	172	150	163	154	136	124	159	149	148	125	166	159	126	143	150	154	176	160	196	209	205	197	192	184	7	39	24	42	52	30	76	38	45	6	40	26	16	23	31	34	23
1305	[BCHE]	590	butyrylcholinesterase	Standard	264	269	248	249	289	330	226	228	179	276	285	298	287	223	258	225	224	266	322	331	389	323	347	337	352	329	373	353	9	55	31	56	62	45	103	63	63	10	69	38	32	40	42	51	36
1306	[BCKDHA]	593	branched chain keto acid dehydrogenase E1, alpha polypeptide	Standard	130	153	134	150	139	120	140	129	112	136	131	143	139	122	119	129	117	116	161	170	172	217	201	196	171	190	160	180	6	46	21	37	47	29	81	41	50	4	43	20	7	24	32	56	14
1307	[BCKDHB]	594	branched chain keto acid dehydrogenase E1 subunit beta	Standard	224	217	223	208	269	243	255	237	210	220	204	228	220	221	219	226	213	243	235	199	280	299	243	257	220	220	254	267	8	47	25	51	65	38	110	59	63	7	59	42	27	35	44	51	36
1308	[BCKDK]	10295	branched chain ketoacid dehydrogenase kinase	Standard	228	223	261	187	273	233	247	229	191	206	252	267	235	211	233	220	223	238	181	199	186	179	247	217	223	176	172	243	10	66	32	56	72	43	135	60	80	4	68	38	30	36	40	54	31
1309	[BCL10]	8915	B-cell CLL/lymphoma 10	Standard	77	84	80	76	84	82	89	73	60	82	82	83	70	57	57	62	74	71	117	112	84	106	120	106	87	113	101	110	3	30	11	21	27	17	48	24	34	5	25	13	5	11	16	21	9
1310	[BCL11A]	53335	B-cell CLL/lymphoma 11A	Standard	78	109	106	105	125	112	95	96	87	92	98	102	121	85	87	109	78	101	118	85	102	134	124	64	92	84	73	105	5	33	18	30	40	24	52	27	29	2	28	15	7	19	19	32	15
1311	[BCL11B]	64919	B-cell CLL/lymphoma 11B	Standard	127	133	183	162	125	119	173	146	112	109	114	125	113	108	121	116	116	109	88	98	94	121	108	105	108	75	105	112	4	31	22	40	28	23	64	36	31	3	35	13	13	18	20	25	16
1312	[BCL2]	596	BCL2, apoptosis regulator	Standard	253	272	312	304	254	247	257	274	207	250	253	285	275	239	270	269	232	254	265	275	304	288	329	330	321	326	362	309	10	65	42	74	68	44	104	65	79	13	77	51	35	45	53	67	36
1313	[BCL2]	596	BCL2, apoptosis regulator	Standard	226	225	354	225	345	341	279	245	266	231	242	320	241	257	303	284	281	297	293	255	276	246	251	311	287	255	276	285	11	83	40	81	92	63	161	87	119	10	93	61	35	58	66	83	45
1314	[BCL2A1]	597	BCL2 related protein A1	Standard	154	159	153	166	159	159	155	160	143	138	140	122	161	130	141	144	139	132	149	164	173	196	155	172	160	149	152	177	5	46	24	56	48	36	87	45	59	6	51	28	20	31	31	43	21
1315	[BCL2L1]	598	BCL2 like 1	Standard	93	77	85	92	112	103	108	119	77	115	102	100	98	80	93	96	88	85	85	83	0	76	98	103	86	78	65	85	0	33	10	32	40	24	76	36	62	2	50	16	7	20	24	30	13
1316	[BCL2L10]	10017	BCL2 like 10	Standard	134	126	125	148	123	104	136	111	90	112	111	126	112	99	110	107	110	98	139	159	125	177	171	142	133	116	117	135	3	38	18	32	36	27	68	34	42	3	35	18	15	20	19	26	13
1317	[BCL2L11]	10018	BCL2 like 11	Standard	77	114	101	124	118	95	94	79	73	88	81	90	91	83	88	80	77	102	108	107	115	139	144	166	127	134	143	120	2	29	13	26	28	17	58	20	31	3	28	14	7	11	14	17	13
1318	[BCL2L13]	23786	BCL2 like 13	Standard	391	469	490	381	381	358	353	326	298	397	399	410	371	358	354	350	380	383	334	335	344	419	378	345	425	361	406	391	11	24	17	19	19	18	25	22	16	9	23	15	21	11	14	77	13
1319	[BCL2L14]	79370	BCL2 like 14	Standard	54	57	74	56	0	0	56	53	32	51	35	42	48	57	62	43	0	0	0	47	0	0	0	0	0	0	44	0	4	18	9	17	0	0	34	15	20	3	17	7	7	8	7	10	0
1320	[BCL2L15]	440603	BCL2 like 15	Standard	89	107	91	69	88	80	73	88	72	112	129	94	86	92	104	92	79	91	115	117	93	126	128	111	115	126	109	118	2	29	14	22	26	18	46	30	32	1	43	13	5	17	21	24	12
1321	[BCL2L2]	599	BCL2 like 2	Standard	215	197	180	199	193	230	222	241	204	176	204	193	193	170	167	161	179	221	168	139	146	170	168	179	147	197	167	209	7	57	36	57	65	41	122	64	76	9	69	33	20	35	37	46	31
1322	[BCL2L2-PABPN1]	100529063	BCL2L2-PABPN1 readthrough	Standard	114	122	118	140	111	122	114	105	108	104	105	105	88	89	105	107	92	98	83	73	75	85	92	95	76	72	81	86	3	37	17	41	38	34	68	36	52	5	39	22	10	22	24	35	16
1323	[BCL3]	602	B-cell CLL/lymphoma 3	Standard	128	120	109	118	90	135	132	125	87	132	144	142	148	124	122	132	124	116	173	187	136	137	150	147	140	146	144	170	3	32	13	27	29	20	58	22	35	2	37	20	15	18	20	30	12
1324	[BCL3]	602	B-cell CLL/lymphoma 3	Standard	149	176	194	171	182	156	177	171	141	169	174	198	198	146	163	155	159	173	130	120	117	140	137	140	138	139	136	113	5	50	23	40	49	34	82	48	53	5	54	26	16	28	27	35	24
1325	[BCL6]	604	B-cell CLL/lymphoma 6	Standard	63	66	76	99	0	0	73	49	0	59	58	62	0	59	66	64	47	0	43	38	0	59	105	69	0	0	46	46	3	24	14	26	0	0	39	26	0	-1	40	14	0	16	12	20	11
1326	[BCL6B]	255877	B-cell CLL/lymphoma 6B	Standard	141	154	142	159	169	180	162	192	113	123	139	181	138	118	144	147	136	171	119	120	163	151	168	164	125	126	128	132	2	34	17	36	42	29	72	33	44	5	46	22	16	19	26	37	19
1327	[BCL7A]	605	BCL tumor suppressor 7A	Standard	56	55	70	0	0	56	45	0	0	51	55	0	0	0	49	44	0	0	32	45	0	65	0	65	0	42	52	0	4	13	5	0	0	9	21	0	0	1	18	0	0	0	11	12	0
1328	[BCL7B]	9275	BCL tumor suppressor 7B	Standard	53	64	72	80	0	84	84	90	42	0	63	74	72	72	80	86	60	0	103	59	0	89	0	84	0	0	0	0	3	15	8	11	0	9	34	12	22	0	19	6	0	10	10	12	6
1329	[BCL7C]	9274	BCL tumor suppressor 7C	Standard	46	61	62	57	39	60	77	51	47	61	72	57	52	49	50	56	0	55	61	59	0	84	75	80	62	68	58	63	1	16	8	17	13	8	35	9	19	3	20	7	3	6	11	15	0
1330	[BCL9L]	283149	B-cell CLL/lymphoma 9-like	Standard	73	80	77	0	0	0	85	70	0	83	61	77	61	78	63	51	53	0	59	79	87	93	0	101	84	87	94	0	2	19	11	0	0	0	40	16	0	3	26	12	3	13	11	12	8
1331	[BCO1]	53630	beta-carotene oxygenase 1	Standard	153	168	191	178	193	210	221	200	184	193	159	202	210	180	132	194	158	217	94	104	128	127	136	105	138	106	118	150	6	71	35	61	68	47	114	68	86	9	63	39	25	44	43	69	36
1332	[BCO2]	83875	beta-carotene oxygenase 2	Standard	245	286	301	228	273	304	205	317	178	235	201	257	299	201	249	237	205	196	270	288	434	300	314	287	335	295	317	274	9	51	27	67	59	33	90	60	66	8	55	32	25	27	44	50	28
1333	[BCOR]	54880	BCL6 corepressor	Standard	50	76	49	48	60	55	56	62	52	59	59	65	63	55	72	60	72	69	75	72	86	106	99	77	71	76	75	75	2	22	7	16	20	14	37	15	28	1	25	8	7	12	11	18	11
1334	[BCORP1]	286554	BCL6 corepressor pseudogene 1	Standard	129	117	106	135	123	118	154	121	101	121	167	159	143	165	121	132	117	115	112	134	133	156	188	165	120	133	129	115	5	33	15	29	27	19	52	32	38	1	42	18	14	31	24	31	44
1335	[BCR]	613	BCR, RhoGEF and GTPase activating protein	Standard	76	82	63	77	75	72	94	87	62	97	93	98	89	77	91	78	80	77	139	141	119	149	143	143	120	123	120	122	0	29	11	20	24	16	49	22	28	3	31	14	9	14	19	20	14
1336	[BCR]	613	BCR, RhoGEF and GTPase activating protein	Standard	54	0	0	0	0	50	43	0	0	66	66	0	54	58	61	54	58	0	72	71	52	71	131	76	0	0	51	0	1	0	0	0	0	6	27	0	0	1	26	0	5	10	7	14	4
1337	[BCR]	613	BCR, RhoGEF and GTPase activating protein	Standard	195	226	212	216	246	207	197	205	197	191	198	226	213	180	215	208	194	225	148	145	160	158	176	147	158	155	153	184	7	50	25	41	50	32	81	50	52	7	44	31	22	27	37	41	27
1338	[BCS1L]	617	BCS1 homolog, ubiquinol-cytochrome c reductase complex chaperone	Standard	318	385	398	391	360	347	327	354	347	248	275	300	346	283	316	378	264	326	278	283	371	326	406	344	357	371	312	339	11	82	59	86	77	58	125	67	90	10	63	42	37	49	53	76	46
1339	[BCS1L]	617	BCS1 homolog, ubiquinol-cytochrome c reductase complex chaperone	Standard	183	179	214	155	329	229	260	284	260	160	213	256	239	203	222	222	263	246	132	156	184	189	224	171	208	179	186	221	8	70	34	72	93	62	149	93	111	8	85	58	31	52	59	72	51
1340	[BDH1]	622	3-hydroxybutyrate dehydrogenase, type 1	Standard	0	0	0	0	0	0	0	0	0	0	0	0	0	0	0	0	0	0	257	275	304	277	273	262	291	0	0	0	0	0	0	0	0	0	0	0	0	0	0	0	0	0	0	0	0
1341	[BDH2]	56898	3-hydroxybutyrate dehydrogenase, type 2	Standard	145	169	162	174	138	133	150	152	126	147	152	174	194	149	123	156	138	168	201	191	140	191	213	189	151	170	159	167	5	52	26	50	50	30	99	44	59	5	60	28	16	33	25	52	21
1342	[BDKRB1]	623	bradykinin receptor B1	Standard	63	79	79	78	0	57	104	61	37	81	59	84	87	79	67	62	0	0	80	69	0	110	118	75	0	76	57	0	0	24	12	21	0	19	57	20	24	3	29	9	14	15	21	20	0
1343	[BDNF]	627	brain derived neurotrophic factor	Standard	181	172	186	188	209	198	191	205	237	207	203	252	246	196	234	180	184	195	255	258	242	241	262	207	255	272	232	243	3	51	23	43	46	38	90	49	56	9	52	42	24	32	39	49	27
1344	[BDNF]	627	brain derived neurotrophic factor	Standard	175	201	256	201	266	217	248	203	174	219	267	294	226	206	241	244	228	278	257	290	325	323	364	280	316	304	324	380	6	60	29	52	62	31	90	52	64	9	64	51	29	37	50	52	38
1345	[BEAN1]	146227	brain expressed, associated with NEDD4, 1	Standard	79	82	78	0	93	76	110	83	68	71	77	67	65	64	63	56	67	64	82	90	78	99	96	104	92	88	84	82	1	22	8	0	14	13	49	15	29	3	33	13	6	12	14	12	9
1346	[BECN1]	8678	beclin 1	Standard	158	143	180	122	126	175	184	201	182	196	199	194	209	211	161	173	141	163	184	181	191	199	175	189	172	174	161	214	6	25	15	22	17	19	49	22	34	4	27	15	11	18	12	23	13
1347	[BEGAIN]	57596	brain enriched guanylate kinase associated	Standard	68	53	67	56	56	72	68	0	0	52	66	71	46	59	60	57	0	0	70	70	0	71	92	69	0	67	56	0	3	20	9	21	26	15	48	0	0	2	29	11	3	13	15	17	0
1348	[BEND2]	139105	BEN domain containing 2	Standard	109	94	119	64	80	77	87	82	56	88	119	105	96	80	78	80	75	88	97	85	74	100	97	96	97	122	100	98	5	20	8	19	21	16	46	24	33	2	31	9	1	10	15	20	7
1349	[BEND4]	389206	BEN domain containing 4	Standard	127	117	110	126	144	140	175	162	114	115	129	149	154	111	139	153	110	122	156	163	174	174	153	192	165	151	179	182	5	32	15	30	41	29	64	38	44	5	45	23	14	25	25	29	15
1350	[BEND5]	79656	BEN domain containing 5	Standard	100	112	103	126	115	92	114	95	77	120	109	121	125	120	133	121	88	91	142	158	174	218	205	183	186	170	192	147	1	30	16	30	26	18	54	31	31	3	39	22	16	20	27	30	19
1351	[BEND6]	221336	BEN domain containing 6	Standard	64	80	77	82	61	62	80	65	0	77	66	0	77	70	58	82	54	39	70	60	0	86	91	72	60	0	52	0	2	17	6	18	17	8	27	12	0	1	13	0	6	9	11	19	9
1352	[BEND7]	222389	BEN domain containing 7	Standard	133	174	171	134	173	141	167	178	120	180	158	165	179	147	142	161	125	149	191	202	198	200	206	198	201	178	202	192	2	40	17	34	34	21	70	47	44	1	40	23	13	24	25	38	21
1353	[BEST1]	7439	bestrophin 1	Standard	190	214	241	193	254	264	235	257	210	221	248	204	198	206	221	225	205	226	255	232	255	247	223	232	252	239	199	259	5	46	19	44	40	31	77	43	61	5	93	24	13	26	33	37	18
1354	[BEST3]	144453	bestrophin 3	Standard	88	69	74	77	74	67	70	54	0	64	73	85	63	82	71	73	75	51	82	73	0	96	99	98	66	83	65	74	4	25	11	22	21	14	45	20	0	1	30	10	2	10	17	23	17
1355	[BET1]	10282	Bet1 golgi vesicular membrane trafficking protein	Standard	297	344	388	387	365	368	348	366	306	276	268	364	286	284	335	349	249	353	319	343	422	349	526	389	378	386	401	388	7	74	45	82	75	47	111	85	80	13	70	54	37	51	53	75	45
1356	[BET1L]	51272	Bet1 golgi vesicular membrane trafficking protein like	Standard	205	270	275	243	278	274	233	264	213	241	269	264	261	238	241	262	233	261	293	312	358	367	446	391	409	401	390	399	4	50	32	46	56	44	88	70	63	10	55	40	31	34	41	65	34
1357	[BET1L]	51272	Bet1 golgi vesicular membrane trafficking protein like	Standard	211	193	180	184	169	180	192	185	161	194	197	200	205	179	209	171	179	210	204	215	220	196	234	206	247	244	228	257	11	34	25	36	43	25	78	41	42	8	51	28	19	24	35	37	22
1358	[BEX1]	55859	brain expressed X-linked 1	Standard	100	83	111	99	118	106	104	117	85	102	110	119	112	105	109	115	102	104	140	149	145	173	131	126	138	140	124	118	3	30	14	21	24	19	48	28	41	2	35	16	10	23	20	24	15
1359	[BEX2]	84707	brain expressed X-linked 2	Standard	143	116	104	91	113	105	128	109	71	124	131	102	124	108	111	96	105	120	139	130	114	130	146	170	124	151	124	153	3	24	12	21	24	14	55	24	30	2	29	13	12	15	16	17	15
1360	[BEX3]	27018	brain expressed X-linked 3	Standard	352	313	300	297	352	328	321	360	282	316	368	351	342	301	321	342	299	312	400	430	431	435	441	424	432	392	392	494	6	57	26	56	57	41	80	71	64	4	59	52	39	39	52	57	38
1361	[BEX4]	56271	brain expressed X-linked 4	Standard	590	493	464	467	453	482	570	369	330	533	473	470	403	363	368	358	400	400	642	573	476	510	471	527	481	480	513	580	10	75	44	83	69	48	122	80	74	13	62	77	42	52	63	62	62
1362	[BEX5]	340542	brain expressed X-linked 5	Standard	219	225	252	210	255	242	260	251	214	210	241	231	232	226	230	225	204	235	192	222	245	219	237	225	199	216	183	208	5	40	13	29	35	22	60	33	46	3	33	25	71	21	32	35	18
1363	[BFAR]	51283	bifunctional apoptosis regulator	Standard	181	211	192	178	232	209	228	241	174	222	254	233	243	191	197	192	211	203	208	255	246	263	235	266	258	258	248	291	4	48	20	37	50	33	90	42	64	7	49	26	17	26	29	37	22
1364	[BFSP2]	8419	beaded filament structural protein 2	Standard	136	162	178	137	137	140	142	146	122	132	122	134	133	138	145	149	104	145	93	92	0	97	79	84	87	97	99	107	6	47	18	35	41	30	75	36	44	6	47	22	15	23	30	38	21
1365	[BGLAP]	632	bone gamma-carboxyglutamate protein	Standard	383	469	346	379	512	438	381	445	364	326	381	441	348	335	350	398	340	388	334	335	413	359	399	358	343	333	290	381	16	98	53	68	92	50	138	104	97	14	86	78	47	58	64	96	58
1366	[BGN]	633	biglycan	Standard	344	379	356	351	411	388	339	352	352	279	316	384	348	306	336	290	301	331	323	317	399	392	444	350	414	373	367	454	15	76	41	79	91	57	129	79	84	14	81	69	40	51	61	72	53
1367	[BHLHA15]	168620	basic helix-loop-helix family member a15	Standard	124	159	197	189	218	170	166	168	142	114	152	174	156	151	148	161	171	159	174	188	236	208	258	184	177	188	166	202	5	48	25	47	57	26	88	53	64	5	64	28	21	31	39	49	32
1368	[BHLHA9]	727857	basic helix-loop-helix family member a9	Standard	49	0	0	48	0	0	50	0	0	46	0	0	0	33	0	0	0	0	56	53	0	0	73	58	0	0	36	0	1	0	0	17	0	0	33	0	0	1	0	0	0	11	0	0	0
1369	[BHLHB9]	80823	basic helix-loop-helix domain containing, class B, 9	Standard	104	130	94	116	119	109	117	117	112	92	104	106	97	94	108	108	105	107	91	117	118	115	110	115	115	121	132	128	2	33	14	28	35	23	54	86	34	2	39	12	8	13	20	29	11
1370	[BHLHE23]	128408	basic helix-loop-helix family member e23	Standard	115	99	139	98	128	127	140	140	88	144	119	134	159	122	132	144	97	127	141	154	174	151	158	144	171	161	135	187	4	50	16	35	33	27	71	35	39	5	45	20	20	24	36	37	16
1371	[BHLHE40]	8553	basic helix-loop-helix family member e40	Standard	186	174	197	143	144	168	161	148	135	195	180	202	181	174	144	131	147	180	203	226	230	240	209	211	193	181	241	288	6	43	23	31	39	30	72	38	54	8	35	33	21	26	27	33	21
1372	[BHMT]	635	betaine--homocysteine S-methyltransferase	Standard	157	181	158	128	194	178	145	162	138	169	162	186	152	154	130	141	144	131	165	188	189	174	194	172	187	172	175	188	3	50	26	48	62	34	85	51	62	4	66	46	13	24	28	44	24
1373	[BHMT2]	23743	betaine--homocysteine S-methyltransferase 2	Standard	79	69	93	88	59	74	73	80	47	68	60	60	66	45	62	68	63	62	50	64	0	58	0	65	41	47	54	50	3	15	10	13	18	11	44	17	29	1	29	6	1	10	11	17	6
1374	[BICD1]	636	BICD cargo adaptor 1	Standard	230	227	274	267	247	231	268	251	219	193	220	216	130	194	195	206	193	202	158	173	138	174	164	170	139	166	148	165	6	49	30	51	50	33	97	48	63	9	85	26	5	25	33	36	24
1375	[BICD2]	23299	BICD cargo adaptor 2	Standard	125	110	129	141	132	120	119	129	110	144	129	151	130	111	146	131	127	142	120	114	131	112	136	111	134	116	130	126	1	27	17	33	43	22	72	30	48	5	48	21	14	20	28	32	23
1376	[BICDL1]	92558	BICD family like cargo adaptor 1	Standard	258	278	265	249	272	290	274	269	268	245	258	275	282	270	261	259	236	283	226	235	252	236	232	229	247	214	206	238	6	61	28	42	55	38	94	113	63	5	47	44	48	60	39	40	25
1377	[BID]	637	BH3 interacting domain death agonist	Standard	55	55	65	45	64	0	48	0	0	67	76	79	70	63	0	0	0	56	62	58	61	76	91	70	51	0	56	73	-1	10	11	9	12	0	25	0	0	0	20	6	5	9	0	0	0
1378	[BID]	637	BH3 interacting domain death agonist	Standard	123	127	111	112	87	109	100	114	64	100	124	141	117	104	101	103	104	89	91	96	79	141	114	86	93	100	89	76	2	37	14	29	30	28	52	34	39	3	41	15	8	14	20	31	11
1379	[BIK]	638	BCL2 interacting killer	Standard	165	231	212	206	180	194	176	192	145	161	175	190	174	146	179	170	162	175	197	219	256	240	268	274	240	236	222	208	6	42	22	48	43	33	70	43	51	6	40	25	18	27	24	41	20
1380	[BIN2]	51411	bridging integrator 2	Standard	41	51	53	45	45	0	78	43	0	51	51	51	50	53	52	73	53	44	48	46	0	56	0	59	46	75	49	52	1	18	10	9	15	0	24	17	0	1	18	7	8	9	8	7	9
1381	[BIN3]	55909	bridging integrator 3	Standard	351	376	335	347	372	373	290	381	262	270	328	326	355	310	320	316	297	310	350	340	443	375	425	411	388	333	334	444	8	69	35	60	55	46	104	61	112	8	66	47	30	46	46	60	32
1382	[BIN3]	55909	bridging integrator 3	Standard	241	253	301	213	353	288	328	363	275	291	309	323	315	276	295	296	268	293	256	280	299	257	263	241	276	285	228	283	11	70	29	49	71	51	130	75	125	9	69	48	25	46	54	75	40
1383	[BIRC2]	329	baculoviral IAP repeat containing 2	Standard	316	323	288	299	303	330	315	295	284	268	283	302	281	279	247	252	254	281	327	336	345	369	350	345	330	332	367	333	8	57	28	62	59	36	102	54	71	8	56	37	17	35	34	47	28
1384	[BIRC5]	332	baculoviral IAP repeat containing 5	Standard	229	248	273	261	261	291	236	213	198	0	0	0	0	0	0	0	320	258	169	181	235	251	296	231	280	274	296	324	7	68	35	71	66	43	112	71	71	0	0	0	0	0	0	0	48
1385	[BIRC5]	332	baculoviral IAP repeat containing 5	Standard	199	216	234	205	273	255	229	303	256	209	233	283	272	266	239	228	196	240	278	262	315	286	309	283	321	274	258	294	6	53	28	56	66	44	100	82	86	8	70	53	34	44	55	63	35
1386	[BIRC5]	332	baculoviral IAP repeat containing 5	Standard	224	292	262	278	324	275	259	318	236	214	224	258	251	243	269	262	256	260	183	217	240	196	238	213	259	224	203	259	7	55	30	61	61	38	85	69	77	6	45	38	22	35	43	54	32
1387	[BIRC5]	332	baculoviral IAP repeat containing 5	Standard	212	206	185	209	199	201	198	192	202	192	231	218	221	194	190	177	182	195	158	166	149	184	200	167	194	190	174	199	6	45	22	139	49	44	91	59	67	7	54	34	23	35	39	48	27
1388	[BIRC7]	79444	baculoviral IAP repeat containing 7	Standard	82	92	84	84	100	86	104	96	94	111	113	91	93	88	96	90	87	95	92	108	117	113	126	111	115	106	117	114	1	22	14	23	30	12	53	33	32	2	33	13	10	16	21	21	17
1389	[BIRC7]	79444	baculoviral IAP repeat containing 7	Standard	115	118	115	98	90	83	87	69	39	106	93	105	87	86	92	95	67	95	87	80	0	80	77	72	67	76	67	67	4	25	18	19	27	16	41	17	18	0	30	14	4	10	19	20	9
1390	[BIRC8]	112401	baculoviral IAP repeat containing 8	Standard	293	319	311	290	328	316	250	280	284	272	299	357	299	286	283	276	258	295	334	348	445	402	402	350	418	389	388	417	11	74	38	69	83	53	103	72	88	11	69	41	33	40	54	58	38
1391	[BIVM]	54841	basic, immunoglobulin-like variable motif containing	Standard	47	62	63	0	0	50	45	40	0	53	46	61	53	48	53	47	0	48	65	58	53	61	74	61	64	66	71	62	0	17	5	0	0	6	30	12	0	1	19	7	3	8	10	8	0
1392	[BLCAP]	10904	bladder cancer associated protein	Standard	125	142	137	123	181	186	150	159	147	145	132	130	129	128	115	138	128	146	143	137	156	170	162	146	149	110	167	175	3	33	16	32	39	26	57	36	39	3	40	19	11	20	24	33	20
1393	[BLK]	640	BLK proto-oncogene, Src family tyrosine kinase	Standard	154	174	135	200	156	147	135	107	91	130	136	158	155	131	156	137	135	140	101	122	153	142	150	138	112	108	100	153	8	52	20	43	45	37	73	108	49	3	43	25	18	26	34	37	22
1394	[BLK]	640	BLK proto-oncogene, Src family tyrosine kinase	Standard	77	85	100	92	91	85	79	94	56	87	101	94	92	79	82	89	78	94	83	92	83	103	117	100	96	100	100	109	4	28	12	27	26	20	45	81	39	3	38	12	7	20	18	20	11
1395	[BLM]	641	Bloom syndrome RecQ like helicase	Standard	30	0	37	0	0	0	45	43	0	48	47	53	49	41	0	52	34	37	0	40	0	0	0	62	0	49	51	0	0	0	4	0	0	0	21	14	0	0	15	6	4	6	0	8	3
1396	[BLM]	641	Bloom syndrome RecQ like helicase	Standard	37	48	43	0	56	35	40	44	0	39	59	58	44	46	52	44	30	31	0	43	0	0	49	43	42	46	41	44	1	17	6	0	13	4	28	14	0	1	16	5	5	6	12	10	7
1397	[BLMH]	642	bleomycin hydrolase	Standard	63	70	71	80	60	68	72	62	45	59	72	65	49	48	54	59	0	47	68	78	80	88	94	102	97	85	74	74	0	20	8	19	16	7	32	18	23	5	23	9	8	7	8	8	0
1398	[BLOC1S1]	2647	biogenesis of lysosomal organelles complex 1 subunit 1	Standard	230	258	288	241	284	275	247	231	230	179	199	223	219	195	231	205	198	240	130	171	182	190	204	179	147	141	149	193	8	76	54	78	92	48	125	80	95	7	92	53	37	50	58	74	49
1399	[BLOC1S2]	282991	biogenesis of lysosomal organelles complex 1 subunit 2	Standard	307	399	409	340	391	379	403	427	305	418	469	425	428	408	371	430	378	395	544	569	507	575	529	543	491	484	454	520	1	39	12	27	36	20	62	33	46	9	38	17	13	18	20	32	11
1400	[BLOC1S3]	388552	biogenesis of lysosomal organelles complex 1 subunit 3	Standard	308	368	317	367	348	381	361	354	296	312	339	339	308	308	329	336	307	326	402	426	462	473	482	434	414	422	413	391	4	35	19	32	28	23	64	35	37	6	32	20	14	19	24	25	20
1401	[BLOC1S4]	55330	biogenesis of lysosomal organelles complex 1 subunit 4	Standard	226	279	325	334	265	210	228	248	197	268	291	321	335	277	295	286	241	267	316	296	312	303	311	295	304	304	312	336	6	48	27	52	42	33	67	45	47	11	51	38	30	36	41	50	27
1402	[BLOC1S5]	63915	biogenesis of lysosomal organelles complex 1 subunit 5	Standard	137	179	156	147	176	197	184	171	132	163	157	145	158	157	154	137	140	162	185	229	240	213	196	215	186	233	223	225	4	51	19	36	42	27	76	32	110	5	36	27	14	27	33	28	23
1403	[BLOC1S6]	26258	biogenesis of lysosomal organelles complex 1 subunit 6	Standard	175	173	162	153	201	178	180	165	165	159	184	199	190	158	164	157	164	175	207	179	197	171	178	191	207	192	205	213	6	42	26	49	47	26	81	39	53	9	41	32	18	28	30	43	24
1404	[BLVRA]	644	biliverdin reductase A	Standard	180	158	183	159	171	162	164	164	144	129	134	124	134	111	142	134	135	150	173	167	211	245	217	198	213	161	154	215	4	41	23	45	48	34	74	41	51	5	45	19	15	24	29	34	19
1405	[BLVRB]	645	biliverdin reductase B	Standard	137	143	178	128	146	122	145	143	86	132	130	130	126	116	117	134	96	101	114	140	179	149	165	185	163	143	167	145	2	34	22	43	39	27	66	38	51	4	41	21	10	19	21	34	17
1406	[BLZF1]	8548	basic leucine zipper nuclear factor 1	Standard	340	358	264	254	323	316	277	260	250	311	330	340	332	293	283	296	257	293	409	378	458	436	378	335	426	381	421	474	10	79	32	64	80	43	104	61	68	14	66	50	35	48	49	60	34
1407	[BMF]	90427	Bcl2 modifying factor	Standard	95	94	88	68	91	83	95	84	60	103	97	114	103	88	102	97	84	97	120	111	113	167	121	130	116	131	116	122	1	28	12	21	32	17	49	23	33	0	28	9	7	15	20	23	10
1408	[BMI1]	648	BMI1 proto-oncogene, polycomb ring finger	Standard	172	163	201	184	214	218	177	215	173	214	217	268	232	188	221	224	160	197	227	238	272	225	256	269	283	244	243	254	4	39	23	34	35	29	64	42	59	7	38	29	26	18	33	39	22
1409	[BMP10]	27302	bone morphogenetic protein 10	Standard	195	220	215	189	183	174	180	180	155	158	181	208	203	176	173	165	177	180	193	174	201	226	235	190	198	196	195	254	3	43	22	45	39	28	73	33	48	6	47	30	14	30	32	36	28
1410	[BMP15]	9210	bone morphogenetic protein 15	Standard	243	275	248	234	214	227	221	243	199	183	210	248	233	217	223	219	225	268	148	150	176	167	178	140	157	163	175	182	11	62	40	58	55	35	86	57	62	7	60	38	27	36	46	50	33
1411	[BMP2]	650	bone morphogenetic protein 2	Standard	133	151	198	160	152	117	146	161	127	129	136	144	126	116	120	121	121	154	189	208	264	239	267	229	282	241	234	220	5	58	29	52	48	33	88	54	56	4	60	31	18	29	44	42	24
1412	[BMP3]	651	bone morphogenetic protein 3	Standard	170	151	114	146	221	231	179	188	176	136	181	151	152	121	153	145	136	201	217	152	179	203	175	163	169	157	162	186	4	38	22	38	55	31	79	49	47	5	48	23	18	28	30	36	24
1413	[BMP4]	652	bone morphogenetic protein 4	Standard	194	248	261	193	229	174	167	147	135	211	216	190	186	189	161	182	157	187	215	228	259	252	259	272	268	279	297	236	6	60	41	51	66	36	96	50	55	7	55	35	21	35	39	46	24
1414	[BMP5]	653	bone morphogenetic protein 5	Standard	278	342	310	319	325	280	249	259	199	209	228	306	268	237	245	268	237	308	245	203	205	249	292	249	244	231	220	273	11	74	40	72	71	51	103	58	72	10	61	43	33	44	51	61	41
1415	[BMP7]	655	bone morphogenetic protein 7	Standard	272	328	352	312	340	316	279	332	314	232	262	289	283	239	294	290	251	326	308	330	415	392	432	367	406	400	433	464	12	79	47	75	74	50	115	88	91	11	72	53	33	46	52	67	38
1416	[BMP7]	655	bone morphogenetic protein 7	Standard	143	127	158	134	179	152	150	191	132	148	143	151	151	164	165	172	122	178	184	197	165	165	188	185	215	170	154	163	5	47	25	40	55	35	65	45	55	6	38	24	17	25	35	42	18
1417	[BMP8B]	656	bone morphogenetic protein 8b	Standard	206	260	251	215	297	279	245	287	269	206	222	317	268	219	246	218	215	267	220	230	260	245	299	226	237	238	232	317	9	75	42	64	80	47	121	81	86	8	72	55	34	44	57	56	37
1418	[BMPER]	168667	BMP binding endothelial regulator	Standard	199	211	299	272	175	199	227	191	171	162	170	171	169	157	177	154	150	166	178	172	221	235	289	245	225	225	198	199	8	35	32	43	39	25	70	34	42	7	33	24	12	21	24	31	17
1419	[BMPR1A]	657	bone morphogenetic protein receptor type 1A	Standard	146	120	107	103	131	124	141	129	102	150	161	177	145	126	121	143	132	125	165	169	160	167	169	176	168	157	170	165	3	32	14	33	39	20	53	25	41	8	32	20	14	18	18	26	17
1420	[BMPR1A]	657	bone morphogenetic protein receptor type 1A	Standard	151	206	218	174	150	167	170	189	137	190	188	200	184	146	177	165	152	160	191	162	160	163	184	170	212	195	200	186	7	40	23	42	37	33	71	28	36	5	50	30	20	25	32	29	22
1421	[BMPR1B]	658	bone morphogenetic protein receptor type 1B	Standard	126	132	138	119	137	113	182	151	101	161	178	165	152	179	137	148	127	86	204	194	183	184	217	183	190	142	178	182	3	35	17	32	32	21	67	35	44	5	40	18	12	20	23	36	11
1422	[BMPR2]	659	bone morphogenetic protein receptor type 2	Standard	175	190	158	154	136	151	163	169	115	134	179	188	142	147	158	159	174	159	127	131	119	129	162	119	136	131	79	126	4	40	17	31	35	26	65	32	46	5	43	27	17	20	23	35	17
1423	[BMPR2]	659	bone morphogenetic protein receptor type 2	Standard	138	150	160	156	112	113	148	123	107	137	123	147	121	115	116	101	118	128	157	158	143	172	219	172	198	166	144	181	10	42	31	40	37	29	67	35	39	10	37	28	17	19	26	38	25
1424	[BMT2]	154743	base methyltransferase of 25S rRNA 2 homolog	Standard	42	46	52	35	62	48	50	59	32	43	57	60	50	36	49	59	38	52	36	43	72	60	64	37	55	0	38	0	3	18	9	12	15	14	32	18	27	4	24	12	8	11	18	25	7
1425	[BMX]	660	BMX non-receptor tyrosine kinase	Standard	180	181	178	151	163	177	156	170	140	164	212	210	178	181	182	162	183	183	205	218	166	209	203	196	183	191	208	217	4	40	18	26	35	23	56	30	38	5	46	18	15	22	26	29	17
1426	[BNC1]	646	basonuclin 1	Standard	74	83	81	71	89	92	81	80	63	56	71	77	70	69	71	68	77	87	75	72	97	86	94	93	84	71	79	94	3	27	14	31	38	23	52	29	38	3	30	13	8	18	17	23	16
1427	[BNIP1]	662	BCL2 interacting protein 1	Standard	276	320	304	294	319	320	303	289	264	291	298	356	298	266	302	300	307	323	350	406	468	388	420	399	418	385	405	434	9	67	39	61	59	46	104	75	78	13	72	49	34	42	55	69	39
1428	[BNIP2]	663	BCL2 interacting protein 2	Standard	128	126	129	124	133	130	158	143	123	169	202	169	149	181	176	130	142	145	151	153	162	170	169	160	178	171	155	165	0	15	6	11	12	11	29	11	19	2	26	7	6	13	11	11	5
1429	[BNIP3]	664	BCL2 interacting protein 3	Standard	268	306	301	310	332	345	293	324	302	311	330	353	385	318	316	287	322	328	381	413	459	427	451	386	408	415	407	447	13	56	30	58	57	43	99	64	67	13	62	57	33	43	57	61	50
1430	[BNIP3L]	665	BCL2 interacting protein 3 like	Standard	116	145	153	120	158	158	167	179	136	180	126	178	150	153	157	152	115	145	191	231	223	228	274	235	205	179	212	287	4	33	14	22	27	17	52	27	36	6	33	23	11	18	30	30	22
1431	[BNIPL]	149428	BCL2 interacting protein like	Standard	84	78	85	77	90	72	91	76	44	93	96	95	109	79	87	90	70	87	81	78	0	96	80	76	0	76	74	0	3	21	7	15	16	13	30	19	21	3	27	64	5	10	17	14	9
1432	[BOC]	91653	BOC cell adhesion associated, oncogene regulated	Standard	83	81	108	71	80	71	70	79	72	78	98	105	94	74	92	88	83	91	91	100	116	121	119	89	102	120	101	81	2	32	16	27	32	17	42	23	37	1	32	15	11	14	14	22	16
1433	[BOD1]	91272	biorientation of chromosomes in cell division 1	Standard	118	113	143	104	90	104	115	96	74	143	122	133	125	116	112	97	98	98	137	145	119	140	112	128	132	125	117	133	1	21	15	19	19	11	40	17	20	2	26	10	6	15	13	19	11
1434	[BOD1L2]	284257	biorientation of chromosomes in cell division 1 like 2	Standard	178	214	194	204	211	197	200	213	147	235	235	237	222	192	189	182	185	170	265	256	253	265	241	246	269	290	258	270	3	23	14	22	31	15	50	30	29	5	33	16	9	16	17	24	12
1435	[BOK]	666	BOK, BCL2 family apoptosis regulator	Standard	101	134	188	130	190	151	133	191	127	152	196	219	157	164	167	177	126	184	184	198	282	200	239	218	236	228	205	312	3	56	27	52	52	35	87	56	66	6	63	32	16	34	41	55	25
1436	[BOLA1]	51027	bolA family member 1	Standard	216	222	263	215	177	169	209	217	198	200	216	230	214	205	217	220	209	211	184	197	230	192	207	203	214	201	182	205	9	49	24	40	38	27	76	45	57	2	46	33	18	26	37	45	27
1437	[BOLA2]	552900	bolA family member 2	Standard	211	229	286	289	218	211	212	236	198	159	178	218	205	195	219	234	192	222	260	279	304	254	335	340	317	308	242	284	9	63	32	59	58	35	83	52	57	7	56	41	22	31	44	54	34
1438	[BOLA3]	388962	bolA family member 3	Standard	108	132	148	133	146	144	112	142	111	105	116	127	126	125	114	115	99	118	96	112	124	126	155	150	123	121	111	123	1	380	30	57	58	41	97	55	62	3	65	30	19	36	33	45	20
1439	[BOLL]	66037	boule homolog, RNA binding protein	Standard	161	196	189	154	182	198	223	183	130	199	191	195	223	220	196	203	179	147	228	265	237	246	267	280	244	240	207	282	5	41	22	39	43	35	83	46	52	5	48	28	16	25	38	46	30
1440	[BOP1]	23246	block of proliferation 1	Standard	72	79	69	71	65	88	74	79	60	81	81	85	75	64	72	65	67	73	64	45	0	75	76	63	0	68	53	49	1	26	7	20	24	17	43	21	35	3	29	13	12	16	16	23	12
1441	[BORA]	79866	bora, aurora kinase A activator	Standard	172	170	217	201	159	180	166	151	118	181	172	145	150	135	161	148	164	166	84	66	0	101	119	98	80	92	83	81	4	34	20	39	33	23	65	26	35	5	36	14	12	24	23	33	13
1442	[BORCS5]	118426	BLOC-1 related complex subunit 5	Standard	366	443	404	418	439	408	396	413	365	370	343	439	395	396	379	341	379	369	452	434	488	532	503	436	497	521	486	522	8	70	33	70	73	45	222	80	88	9	63	58	32	47	66	63	52
1443	[BORCS6]	54785	BLOC-1 related complex subunit 6	Standard	55	58	42	57	0	0	56	38	0	54	57	58	63	50	0	0	0	43	65	43	0	83	82	102	55	72	70	56	0	19	6	10	0	0	25	11	0	2	16	8	5	6	0	0	0
1444	[BORCS7]	119032	BLOC-1 related complex subunit 7	Standard	325	294	294	314	379	422	338	368	320	298	312	347	380	324	334	353	301	373	398	369	452	471	450	450	410	427	390	469	15	64	41	70	83	66	127	77	88	14	66	61	39	44	56	76	41
1445	[BORCS8]	729991	BLOC-1 related complex subunit 8	Standard	199	246	252	214	313	246	253	263	198	241	328	288	238	247	247	257	219	307	221	257	221	235	266	296	267	244	259	327	9	60	26	45	60	44	90	60	66	9	72	42	22	33	48	60	37
1446	[BPESC1]	60467	blepharophimosis, epicanthus inversus and ptosis, candidate 1 (non-protein coding)	Standard	211	253	262	198	263	293	285	229	216	237	258	270	233	227	250	240	209	235	251	284	341	291	289	321	304	296	293	341	4	61	32	54	59	46	117	62	81	8	67	43	30	40	51	59	36
1447	[BPGM]	669	bisphosphoglycerate mutase	Standard	119	132	138	125	127	83	136	109	81	128	105	101	115	112	105	111	82	90	123	148	147	203	177	146	194	167	154	153	4	37	23	37	38	21	65	29	38	3	38	16	10	19	23	34	13
1448	[BPHL]	670	biphenyl hydrolase like	Standard	198	214	188	195	207	214	174	174	177	176	206	197	198	183	161	166	187	228	141	151	147	161	177	162	146	159	148	157	7	52	31	56	61	37	90	48	67	4	68	32	24	34	42	42	33
1449	[BPI]	671	bactericidal/permeability-increasing protein	Standard	161	184	189	153	196	209	214	203	154	153	166	163	173	132	134	115	159	194	194	182	210	233	226	181	189	181	190	247	4	49	23	46	60	39	89	44	61	4	56	27	11	26	31	33	25
1450	[BPIFA1]	51297	BPI fold containing family A member 1	Standard	251	232	260	286	285	283	280	256	224	216	225	235	241	230	256	255	177	211	199	232	223	239	252	182	218	184	186	208	9	55	37	73	73	49	122	76	78	7	74	43	29	38	51	58	26
1451	[BPIFA2]	140683	BPI fold containing family A member 2	Standard	253	267	216	251	236	182	168	207	217	190	185	242	219	198	207	202	218	233	229	178	215	216	179	171	171	175	165	222	9	62	34	63	65	35	100	56	74	8	62	49	24	37	44	54	31
1452	[BPIFA3]	128861	BPI fold containing family A member 3	Standard	129	149	175	118	166	161	155	182	150	133	150	144	153	128	149	148	136	156	168	192	223	208	230	189	177	210	207	198	7	47	26	33	48	36	75	41	54	5	43	27	19	28	34	44	19
1453	[BPIFB1]	92747	BPI fold containing family B member 1	Standard	313	321	345	296	429	339	367	431	341	270	289	379	354	307	349	333	328	412	202	201	252	236	307	284	292	273	276	322	13	89	47	87	102	64	139	96	134	11	84	66	47	67	76	85	61
1454	[BPIFB2]	80341	BPI fold containing family B member 2	Standard	204	229	276	207	274	245	240	236	201	212	217	237	218	200	229	215	197	204	265	247	276	274	277	316	283	296	284	296	9	55	32	51	55	38	94	53	70	9	55	32	25	38	41	51	20
1455	[BPIFB2]	80341	BPI fold containing family B member 2	Standard	271	243	282	254	371	283	273	267	277	268	301	322	304	286	288	289	276	306	337	331	435	383	351	362	372	328	355	390	13	70	43	74	82	68	138	83	96	11	79	53	33	55	56	73	42
1456	[BPIFC]	254240	BPI fold containing family C	Standard	257	291	249	254	283	235	264	258	243	229	200	233	208	244	227	204	260	229	165	199	207	209	216	209	192	167	173	201	8	63	41	60	71	42	107	63	72	7	65	42	22	39	52	56	31
1457	[BPNT1]	10380	3'(2'), 5'-bisphosphate nucleotidase 1	Standard	157	161	180	182	241	237	216	189	169	199	182	201	226	154	179	152	154	156	216	262	354	267	323	240	268	297	339	343	5	59	34	63	69	48	128	65	75	9	54	34	25	33	44	52	32
1458	[BRAF]	673	B-Raf proto-oncogene, serine/threonine kinase	Standard	286	311	306	313	288	317	312	325	288	275	269	311	309	299	297	274	263	279	284	324	334	302	333	296	342	311	313	343	11	43	23	42	40	29	70	58	59	8	39	28	21	29	34	43	27
1459	[BRAF]	673	B-Raf proto-oncogene, serine/threonine kinase	Standard	191	208	179	194	197	188	207	179	146	217	233	209	223	202	215	165	207	187	219	233	233	282	234	225	217	239	213	210	6	35	14	24	27	19	61	38	36	5	34	20	14	24	22	27	15
1460	[BRAF]	673	B-Raf proto-oncogene, serine/threonine kinase	Standard	319	255	259	302	246	280	270	239	243	255	297	274	258	242	243	224	236	262	336	346	324	350	371	341	327	315	329	349	7	32	20	43	35	26	69	59	48	7	34	20	16	23	30	38	22
1461	[BRAF]	673	B-Raf proto-oncogene, serine/threonine kinase	BRAF_Control (NP_004324.2)	125	161	191	156	185	124	151	183	142	194	223	210	192	173	164	205	137	174	218	185	226	214	211	228	216	208	197	236	8	37	16	28	36	19	52	39	38	4	39	27	15	24	22	40	14
1462	[BRAF]	673	B-Raf proto-oncogene, serine/threonine kinase	BRAF_type-01 (NP_004324.2:p.V600E)	118	117	135	125	148	126	135	141	100	117	174	119	113	93	127	125	109	123	107	131	131	171	143	160	143	134	138	131	3	34	12	24	32	18	51	31	30	3	26	10	8	18	18	26	14
1463	[BRAF]	673	B-Raf proto-oncogene, serine/threonine kinase	BRAF_type-02 (NP_004324.2:p.V600K)	221	211	237	236	281	240	269	261	216	240	235	289	268	249	222	235	225	241	269	302	320	263	293	294	279	270	282	296	2	31	17	31	38	25	65	61	49	8	35	21	15	28	29	43	13
1464	[BRAF]	673	B-Raf proto-oncogene, serine/threonine kinase	BRAF_type-03 (NP_004324.2:p.V600R)	164	183	191	159	166	185	181	167	149	160	174	208	161	161	167	156	160	153	168	186	205	229	247	197	199	192	181	217	7	34	18	28	29	21	51	36	35	3	33	18	9	17	23	30	15
1465	[BRAF]	673	B-Raf proto-oncogene, serine/threonine kinase	BRAF_type-04 (NP_004324.2:p.K601E)	269	266	265	237	278	251	252	255	228	225	272	293	254	241	252	227	238	258	251	244	272	272	300	273	285	282	265	282	5	33	17	29	37	30	82	44	46	4	42	25	14	29	32	37	20
1466	[BRAF]	673	B-Raf proto-oncogene, serine/threonine kinase	BRAF_type-05 (NP_004324.2:p.V600E)	199	196	219	180	210	200	204	212	177	157	180	184	136	162	186	154	172	185	185	201	209	246	221	210	191	170	176	211	2	31	18	34	29	21	65	37	43	5	32	16	7	20	25	33	10
1467	[BRAF]	673	B-Raf proto-oncogene, serine/threonine kinase	BRAF_type-06 (NP_004324.2:p.D594G)	274	255	287	259	280	280	273	276	234	232	264	272	235	239	242	223	224	257	264	226	279	285	270	233	279	231	242	257	10	35	23	41	38	29	73	50	47	2	39	22	15	26	34	40	20
1468	[BRAF]	673	B-Raf proto-oncogene, serine/threonine kinase	BRAF_type-07 (NP_004324.2:p.V600M)	251	280	274	297	274	248	252	241	202	257	282	305	259	245	258	235	239	232	275	279	304	294	318	293	275	260	257	290	5	41	20	36	34	29	66	40	47	8	40	24	13	28	30	45	17
1469	[BRAF]	673	B-Raf proto-oncogene, serine/threonine kinase	BRAF_type-08 (NP_004324.2:p.V600A)	224	227	243	216	225	214	211	211	177	235	248	247	202	229	230	212	195	208	255	255	277	291	259	243	257	246	247	276	5	33	19	32	33	23	65	36	43	4	38	24	10	23	30	38	14
1470	[BRAF]	673	B-Raf proto-oncogene, serine/threonine kinase	BRAF_type-09 (NP_004324.2:p.V600G)	197	212	206	210	210	199	194	186	150	189	201	213	195	184	184	175	187	180	187	204	225	237	252	244	193	202	199	218	6	41	17	41	32	23	58	39	48	7	36	21	11	23	24	31	18
1471	[BRAF]	673	B-Raf proto-oncogene, serine/threonine kinase	BRAF_type-12 (NP_004324.2:p.G464V)	140	138	116	132	128	154	159	148	105	133	135	139	149	121	157	123	136	135	171	165	145	166	165	143	140	139	142	145	3	25	11	25	26	20	49	34	38	2	33	10	7	18	24	25	15
1472	[BRAF]	673	B-Raf proto-oncogene, serine/threonine kinase	BRAF_type-13 (NP_004324.2:p.G469A)	184	204	214	201	202	201	193	175	175	221	201	200	199	180	173	157	160	169	236	279	290	307	268	268	292	294	259	268	5	29	18	29	38	24	55	36	37	6	31	15	11	18	20	24	15
1473	[BRAF]	673	B-Raf proto-oncogene, serine/threonine kinase	BRAF_type-14 (NP_004324.2:p.D594N)	209	227	225	224	244	232	232	243	215	223	252	255	238	195	205	186	198	187	286	286	289	317	271	234	276	293	265	291	5	42	17	29	37	28	68	55	42	6	46	17	13	26	25	32	15
1474	[BRAF]	673	B-Raf proto-oncogene, serine/threonine kinase	BRAF_type-15 (NP_004324.2:p.G596R)	188	229	202	193	220	213	211	216	177	195	208	208	198	182	206	180	197	208	252	264	254	296	238	231	252	261	231	278	4	34	21	31	31	25	63	47	41	5	38	16	11	20	27	35	13
1475	[BRAF]	673	B-Raf proto-oncogene, serine/threonine kinase	BRAF_type-16 (NP_004324.2:p.G469V)	150	196	194	158	190	193	189	214	181	201	193	185	188	158	181	175	165	166	256	245	236	288	267	206	250	285	220	243	2	28	15	30	33	23	67	44	44	3	32	19	8	21	21	28	13
1476	[BRAF]	673	B-Raf proto-oncogene, serine/threonine kinase	BRAF_type-17 (NP_004324.2:p.G469E)	154	174	177	144	157	170	152	162	116	194	205	204	172	168	187	150	161	171	224	222	233	246	221	203	231	234	207	212	1	17	14	29	33	24	62	38	36	7	40	23	10	22	26	37	14
1477	[BRAF]	673	B-Raf proto-oncogene, serine/threonine kinase	BRAF_type-18 (NP_004324.2:p.L597R)	155	174	199	161	209	203	211	197	173	214	205	216	195	159	162	160	162	156	218	255	257	303	265	248	237	241	210	257	3	26	17	25	35	27	68	41	44	7	37	20	13	21	24	29	13
1478	[BRAF]	673	B-Raf proto-oncogene, serine/threonine kinase	BRAF_type-19 (NP_004324.2:p.L597Q)	187	185	158	155	187	189	227	224	163	202	199	206	168	163	171	171	174	171	194	205	167	175	201	177	168	190	180	168	1	27	13	26	33	26	63	36	36	3	41	20	12	17	24	33	10
1479	[BRAF]	673	B-Raf proto-oncogene, serine/threonine kinase	BRAF_type-20 (NP_004324.2:p.L597S)	136	157	159	144	152	176	186	195	170	156	162	164	143	136	136	139	131	128	162	193	185	218	218	208	193	198	175	184	2	29	10	26	26	21	60	37	37	4	38	15	8	15	22	32	14
1480	[BRAF]	673	B-Raf proto-oncogene, serine/threonine kinase	BRAF_type-21 (NP_004324.2:p.L597V)	196	230	234	220	252	212	243	230	215	246	267	245	243	210	205	190	198	196	264	295	306	331	314	309	311	312	293	323	4	33	16	30	40	28	68	44	46	4	38	18	13	23	25	30	14
1481	[BRAF]	673	B-Raf proto-oncogene, serine/threonine kinase	BRAF_type-22 (NP_004324.2:p.G466V)	204	230	301	223	284	249	279	260	223	247	290	305	272	226	244	243	261	254	341	358	330	319	379	340	354	350	284	332	5	43	19	32	38	33	73	57	56	5	42	22	15	23	26	39	20
1482	[BRAF]	673	B-Raf proto-oncogene, serine/threonine kinase	BRAF_type-23 (NP_004324.2:p.N581S)	163	183	215	179	199	197	213	213	199	222	229	253	204	180	186	180	182	167	278	295	286	329	275	258	294	295	278	303	4	29	15	30	35	28	64	45	46	6	41	26	13	23	25	31	12
1483	[BRAP]	8315	BRCA1 associated protein	Standard	87	121	150	92	126	102	114	122	92	101	150	126	138	129	105	111	123	112	93	109	123	138	109	133	117	129	129	130	1	41	22	28	35	19	73	33	49	3	40	22	20	22	30	30	20
1484	[BRAT1]	221927	BRCA1 associated ATM activator 1	Standard	67	69	58	52	66	58	60	57	43	64	77	74	67	69	77	62	69	72	73	77	69	99	78	74	72	91	77	76	1	29	12	24	27	16	44	25	31	4	38	13	7	13	16	20	12
1485	[BRCA1]	672	BRCA1, DNA repair associated	Standard	80	80	91	96	87	60	85	78	49	91	84	98	83	74	71	74	84	68	98	98	101	135	93	128	110	137	101	85	5	17	10	22	20	13	40	14	28	5	26	6	5	15	17	20	7
1486	[BRCA1]	672	BRCA1, DNA repair associated	Standard	94	72	86	80	94	82	91	85	74	88	107	103	98	93	101	90	81	101	110	134	124	134	144	149	113	136	110	116	5	27	15	24	32	17	51	22	37	4	26	14	7	16	16	20	7
1487	[BRCC3]	79184	BRCA1/BRCA2-containing complex subunit 3	Standard	125	133	156	128	152	137	150	151	142	139	124	180	180	155	191	195	126	161	199	249	286	272	272	226	273	210	231	276	7	48	17	47	43	30	86	39	55	6	44	30	19	31	36	42	19
1488	[BRD1]	23774	bromodomain containing 1	Standard	139	154	178	183	102	102	153	138	100	143	168	149	141	125	166	111	138	84	155	146	104	141	204	178	170	159	166	197	4	23	19	42	29	18	50	21	41	6	38	19	11	16	23	22	19
1489	[BRD2]	6046	bromodomain containing 2	Standard	133	172	128	101	132	128	119	123	108	117	121	131	120	123	112	114	114	112	88	99	91	68	75	61	89	74	70	96	3	31	13	26	31	20	69	29	48	4	38	13	11	17	23	20	19
1490	[BRD3]	8019	bromodomain containing 3	Standard	144	163	154	150	141	124	157	111	91	116	161	155	147	127	142	147	140	130	75	78	86	107	102	78	110	118	88	106	3	29	20	31	31	17	67	31	29	4	43	17	12	19	27	27	15
1491	[BRD4]	23476	bromodomain containing 4	Standard	68	52	0	65	0	0	69	0	0	49	0	57	0	80	64	0	0	0	56	65	0	56	0	68	57	61	73	0	2	19	0	13	0	0	26	0	0	2	0	9	0	13	11	0	0
1492	[BRD7]	29117	bromodomain containing 7	Standard	55	55	69	68	60	52	62	58	49	81	70	68	74	59	67	53	63	57	82	90	82	109	94	92	95	81	84	74	1	26	14	18	22	13	39	19	29	1	32	10	5	13	12	14	8
1493	[BRD8]	10902	bromodomain containing 8	Standard	45	48	0	35	0	51	48	0	0	50	0	43	0	38	56	0	0	0	61	57	0	75	85	57	0	0	45	62	1	17	0	15	0	12	39	0	0	1	0	11	0	11	13	0	0
1494	[BRD9]	65980	bromodomain containing 9	Standard	157	205	268	179	227	248	220	228	244	172	177	239	240	177	188	224	191	178	128	147	192	193	188	167	179	171	130	155	5	51	32	43	46	38	88	50	66	4	46	32	21	29	35	50	23
1495	[BRDT]	676	bromodomain testis associated	Standard	47	58	56	42	60	48	47	56	28	53	68	77	78	46	0	50	57	56	67	47	0	80	61	58	64	74	68	77	1	19	8	12	16	10	36	26	25	2	28	13	7	13	0	15	6
1496	[BRE]	9577	brain and reproductive organ-expressed (TNFRSF1A modulator)	Standard	184	180	174	196	162	163	174	155	147	151	147	160	150	175	152	115	144	158	206	206	231	207	238	239	233	237	202	243	6	46	24	51	49	36	90	48	67	3	58	29	14	35	31	37	23
1497	[BRE]	9577	brain and reproductive organ-expressed (TNFRSF1A modulator)	Standard	116	89	108	96	166	141	164	166	99	145	147	170	178	143	142	124	130	153	171	188	193	187	160	159	191	188	177	220	3	40	19	46	52	33	85	48	56	5	52	38	24	37	42	38	23
1498	[BRF1]	2972	BRF1, RNA polymerase III transcription initiation factor 90 kDa subunit	Standard	86	91	86	92	88	87	95	73	46	85	78	75	75	78	79	83	79	81	0	44	0	73	0	63	61	0	50	0	2	34	16	31	26	19	58	20	32	2	33	12	12	18	18	29	16
1499	[BRF2]	55290	BRF2, RNA polymerase III transcription initiation factor 50 kDa subunit	Standard	160	192	157	133	174	168	153	154	126	147	182	168	168	156	139	149	149	159	190	217	238	198	190	201	185	181	176	208	5	37	15	26	30	24	47	23	39	5	36	21	15	20	18	33	13
1500	[BRI3]	25798	brain protein I3	Standard	162	185	202	194	202	188	212	187	153	178	202	201	180	172	182	178	173	183	168	186	201	188	215	196	200	196	187	214	4	46	23	52	50	32	83	51	55	7	44	28	16	25	36	36	25
1501	[BRI3BP]	140707	BRI3 binding protein	Standard	137	154	182	163	191	181	190	192	150	175	188	173	188	165	167	145	137	156	230	221	228	205	296	227	174	198	201	221	3	29	19	36	33	19	57	31	56	4	35	13	15	17	31	32	16
1502	[BRICD5]	283870	BRICHOS domain containing 5	Standard	130	160	202	165	197	196	156	189	159	134	125	148	146	147	144	133	155	146	149	164	164	194	154	176	183	192	173	179	4	46	23	40	51	29	68	41	55	3	40	23	15	21	27	39	19
1503	[BRINP1]	1620	BMP/retinoic acid inducible neural specific 1	Standard	118	140	99	107	109	126	125	127	138	109	147	175	141	128	127	140	107	137	171	163	181	159	139	149	142	171	156	165	2	47	23	41	42	29	80	44	63	2	59	32	17	29	33	32	22
1504	[BRINP2]	57795	BMP/retinoic acid inducible neural specific 2	Standard	203	211	209	276	195	181	210	189	198	181	204	205	223	209	212	202	162	192	294	271	254	284	354	274	275	344	307	270	8	54	29	52	49	31	102	49	49	5	52	35	21	30	44	50	24
1505	[BRINP3]	339479	BMP/retinoic acid inducible neural specific 3	Standard	176	209	157	165	238	248	200	185	140	130	168	176	184	177	159	173	182	173	115	135	160	138	134	124	121	138	146	148	5	51	21	46	52	42	93	46	57	4	50	30	22	30	33	37	25
1506	[BRIX1]	55299	BRX1, biogenesis of ribosomes	Standard	79	75	77	55	87	73	84	75	58	70	71	84	71	71	78	60	66	69	52	53	0	0	74	57	0	0	61	77	0	22	12	19	20	18	53	21	34	1	27	13	6	16	15	24	14
1507	[BRK1]	55845	BRICK1, SCAR/WAVE actin nucleating complex subunit	Standard	237	217	233	200	264	260	233	260	292	203	232	268	278	211	268	225	230	260	286	267	276	313	293	341	274	252	283	326	5	46	29	48	54	36	80	57	65	9	54	40	22	31	45	47	35
1508	[BRMS1]	25855	breast cancer metastasis suppressor 1	Standard	177	143	178	175	152	175	155	131	123	166	168	176	156	156	159	151	145	164	127	113	101	127	128	133	115	96	118	104	4	25	11	24	23	15	47	19	27	6	27	18	11	15	18	25	12
1509	[BRMS1L]	84312	breast cancer metastasis-suppressor 1-like	Standard	133	128	117	118	134	123	125	116	127	104	123	141	126	111	111	104	108	117	103	106	0	90	106	114	98	78	78	87	3	19	13	25	27	18	48	24	31	3	30	11	10	16	16	28	13
1510	[BROX]	148362	BRO1 domain and CAAX motif containing	Standard	59	62	76	60	57	46	61	52	45	55	61	64	66	59	44	53	49	51	55	51	0	64	71	60	50	0	59	0	3	14	9	16	15	10	19	15	21	1	15	4	2	5	9	11	8
1511	[BRPF1]	7862	bromodomain and PHD finger containing 1	Standard	160	207	192	210	186	163	175	153	149	185	190	169	157	149	170	191	147	169	149	173	180	171	210	177	184	193	185	184	6	40	19	35	42	25	72	37	42	9	45	27	12	22	31	33	22
1512	[BRPF3]	27154	bromodomain and PHD finger containing 3	Standard	93	98	110	103	97	77	110	96	46	90	79	86	85	92	87	97	63	72	52	56	0	86	72	83	0	71	78	0	3	31	10	23	21	16	39	22	32	3	33	17	5	11	15	20	4
1513	[BRS3]	680	bombesin receptor subtype 3	Standard	154	163	161	166	165	154	137	121	114	156	175	190	127	118	140	139	118	122	168	180	167	203	202	204	190	181	180	204	4	37	18	35	40	25	61	30	44	6	44	23	13	17	23	27	17
1514	[BRSK2]	9024	BR serine/threonine kinase 2	Standard	103	110	123	118	108	146	152	125	77	109	106	113	106	105	112	91	96	85	149	129	119	145	169	163	164	124	116	125	4	30	17	28	26	27	55	22	37	3	36	12	9	18	21	27	11
1515	[BRSK2]	9024	BR serine/threonine kinase 2	Standard	77	88	87	97	68	66	71	69	53	75	89	86	79	75	66	67	71	70	104	91	92	143	133	102	113	118	113	97	1	22	9	19	21	13	38	17	22	2	29	10	4	13	12	15	8
1516	[BRWD1]	54014	bromodomain and WD repeat domain containing 1	Standard	78	91	81	81	89	84	110	86	78	99	100	100	117	96	86	73	93	99	114	136	107	122	123	114	129	121	139	134	2	37	14	35	30	24	69	31	49	1	41	13	14	23	26	26	17
1517	[BSCL2]	26580	BSCL2, seipin lipid droplet biogenesis associated	Standard	252	313	260	240	323	328	265	278	312	243	267	317	326	251	287	282	302	354	206	227	302	290	299	251	300	274	335	357	11	68	39	64	72	45	130	67	85	12	71	56	39	40	50	69	44
1518	[BSDC1]	55108	BSD domain containing 1	Standard	65	61	66	69	58	61	64	64	41	57	54	73	62	77	59	67	64	63	38	64	0	0	0	82	0	0	62	0	2	20	10	13	22	15	33	15	46	1	18	8	7	10	11	13	8
1519	[BSG]	682	basigin (Ok blood group)	Standard	191	218	200	226	192	234	215	180	118	219	218	205	216	202	180	136	181	154	213	226	229	234	234	220	202	210	166	238	5	48	21	42	47	30	68	37	36	13	50	25	23	25	24	34	22
1520	[BSND]	7809	barttin CLCNK type accessory beta subunit	Standard	194	192	183	195	182	165	189	160	118	183	220	199	188	193	186	178	185	185	159	178	149	209	204	198	162	167	170	175	4	26	9	25	29	17	44	23	28	2	30	17	13	19	17	22	11
1521	[BSPRY]	54836	B-box and SPRY domain containing	Standard	227	287	309	289	334	269	270	273	217	270	335	310	297	284	289	301	216	258	313	296	337	381	386	373	357	371	402	422	11	79	39	66	63	40	106	68	69	12	66	43	33	38	52	65	37
1522	[BST1]	683	bone marrow stromal cell antigen 1	Standard	93	119	119	132	119	116	128	101	78	113	101	114	115	96	105	90	91	90	107	117	118	122	134	126	104	146	114	121	4	30	13	34	34	22	55	28	36	2	33	16	12	14	21	22	15
1523	[BST2]	684	bone marrow stromal cell antigen 2	Standard	187	215	198	189	179	165	180	160	156	209	215	192	180	175	191	186	156	187	196	186	185	270	211	202	224	239	216	219	7	38	21	38	37	21	66	33	43	5	42	28	19	22	30	36	15
1524	[BSX]	390259	brain specific homeobox	Standard	56	66	83	69	83	55	61	73	37	64	83	82	91	66	76	83	76	85	39	64	0	0	0	65	0	0	0	0	2	19	8	15	19	11	28	20	22	1	22	14	7	9	16	20	10
1525	[BTAF1]	9044	B-TFIID TATA-box binding protein associated factor 1	Standard	80	92	87	88	93	70	83	73	77	71	80	78	71	71	84	77	79	74	83	105	101	117	127	117	101	125	87	93	3	29	9	23	26	13	42	19	30	1	28	10	11	16	14	17	11
1526	[BTBD1]	53339	BTB domain containing 1	Standard	104	87	105	115	118	130	119	123	101	136	140	107	96	88	110	91	106	104	142	135	149	148	135	161	148	148	134	129	7	30	19	38	45	28	64	37	51	3	54	20	8	22	26	26	19
1527	[BTBD10]	84280	BTB domain containing 10	Standard	96	89	66	111	118	101	85	113	79	69	74	80	74	70	93	81	81	83	78	101	93	85	81	94	103	121	90	108	3	27	15	34	33	21	48	33	42	4	34	15	10	15	19	17	12
1528	[BTBD16]	118663	BTB domain containing 16	Standard	141	166	152	145	133	125	127	135	147	158	123	136	116	119	127	118	117	140	160	164	155	170	123	114	151	129	157	139	2	45	26	43	42	25	67	40	50	5	47	27	14	23	28	32	21
1529	[BTBD19]	149478	BTB domain containing 19	Standard	91	96	109	87	95	105	110	94	81	94	91	104	92	109	92	96	104	93	77	69	76	93	93	79	82	109	87	86	1	30	11	24	36	24	59	28	39	2	38	16	10	16	20	35	17
1530	[BTBD3]	22903	BTB domain containing 3	Standard	70	94	80	90	67	66	70	60	46	63	81	89	81	64	52	70	67	77	69	63	0	97	78	64	70	84	60	0	3	30	16	15	25	12	46	19	31	3	25	14	5	13	9	18	10
1531	[BTBD7]	55727	BTB domain containing 7	Standard	245	289	341	293	238	236	226	193	197	220	249	277	276	231	244	200	192	222	228	229	277	262	327	300	274	272	220	267	15	72	42	65	64	35	90	59	68	14	55	48	31	43	49	56	40
1532	[BTBD7]	55727	BTB domain containing 7	Standard	215	217	219	195	218	254	195	217	138	218	268	214	292	245	205	213	242	253	319	270	294	248	264	204	227	224	235	278	8	49	25	46	52	42	81	64	58	11	54	32	24	27	43	55	25
1533	[BTBD8]	284697	BTB domain containing 8	Standard	128	143	146	134	140	145	120	129	117	109	126	128	106	89	123	129	110	130	143	147	162	162	147	157	176	149	152	175	1	34	20	41	52	32	74	41	48	2	40	25	12	21	30	32	16
1534	[BTBD9]	114781	BTB domain containing 9	Standard	242	234	242	231	208	199	179	179	170	204	209	204	194	165	174	170	184	227	200	210	193	211	189	179	201	189	197	199	8	53	26	47	51	36	82	41	51	8	49	27	18	24	29	32	21
1535	[BTC]	685	betacellulin	Standard	175	201	192	196	152	157	168	155	108	172	161	182	169	160	136	145	130	167	156	139	131	170	171	168	152	135	158	157	7	44	22	40	40	26	69	34	37	6	45	28	15	24	25	33	19
1536	[BTC]	685	betacellulin	Standard	108	136	166	166	118	114	112	116	106	126	133	126	109	96	118	108	98	114	108	112	113	131	127	104	135	136	103	129	4	33	18	37	31	23	55	24	38	2	38	24	12	17	20	25	12
1537	[BTD]	686	biotinidase	Standard	157	188	180	159	173	156	152	171	148	145	145	137	168	131	143	158	136	153	195	205	236	217	215	218	258	211	245	227	6	44	23	39	43	26	70	39	45	6	41	21	15	30	25	42	24
1538	[BTF3]	689	basic transcription factor 3	Standard	728	831	722	638	720	845	841	811	594	778	826	862	851	689	758	680	835	735	776	810	759	737	670	602	698	803	629	714	5	39	18	34	36	31	81	56	45	7	34	22	19	21	27	984	24
1539	[BTF3L4]	91408	basic transcription factor 3 like 4	Standard	129	140	126	144	110	0	114	87	0	120	154	138	110	108	114	99	110	121	86	86	0	111	103	101	96	103	90	99	3	20	9	20	20	0	36	20	0	4	19	10	3	8	11	98	5
1540	[BTG1]	694	BTG anti-proliferation factor 1	Standard	229	195	243	207	247	230	230	206	228	185	184	211	204	170	199	211	173	197	206	254	320	233	289	246	276	265	266	288	10	46	25	45	49	38	86	49	57	10	43	35	20	26	37	49	30
1541	[BTG2]	7832	BTG anti-proliferation factor 2	Standard	95	96	73	139	95	87	101	88	61	107	98	91	99	77	89	85	90	76	108	84	0	71	89	89	67	82	65	71	1	27	12	24	29	16	45	21	35	4	35	11	8	13	15	17	10
1542	[BTG3]	10950	BTG anti-proliferation factor 3	Standard	72	67	82	80	79	74	80	69	48	72	82	76	67	52	76	61	60	61	61	76	71	96	88	78	77	85	79	71	4	19	6	17	18	13	34	17	26	2	30	7	3	7	16	15	6
1543	[BTG4]	54766	BTG anti-proliferation factor 4	Standard	126	147	145	128	167	132	138	141	119	143	164	173	160	146	151	136	144	155	180	188	247	219	212	206	202	213	253	259	5	47	24	44	48	28	74	41	53	6	52	28	18	32	34	38	26
1544	[BTK]	695	Bruton tyrosine kinase	Standard	184	208	225	199	204	205	199	203	201	162	218	229	202	171	184	180	194	195	198	181	231	221	211	223	219	217	204	250	7	47	30	42	53	31	76	50	56	5	39	29	20	30	34	35	23
1545	[BTLA]	151888	B and T lymphocyte associated	Standard	176	237	234	207	225	224	236	240	183	171	202	215	215	213	223	181	185	177	212	217	213	242	214	212	222	223	209	234	5	45	21	38	47	31	78	55	55	7	43	31	24	30	30	33	30
1546	[BTN2A1]	11120	butyrophilin subfamily 2 member A1	Standard	127	100	137	105	118	110	131	128	94	103	102	93	121	93	89	120	99	121	115	113	115	145	148	155	119	157	191	174	3	31	18	39	34	26	68	34	44	4	39	14	8	22	21	35	22
1547	[BTN2A2]	10385	butyrophilin subfamily 2 member A2	Standard	89	74	80	79	66	70	67	72	0	71	88	82	74	65	69	72	71	87	64	57	0	82	69	64	48	75	64	73	0	16	10	16	20	19	36	11	0	1	16	11	6	10	13	17	11
1548	[BTN3A1]	11119	butyrophilin subfamily 3 member A1	Standard	254	228	239	270	232	244	260	243	218	218	240	218	232	229	230	173	227	250	137	151	163	148	136	137	152	172	151	194	9	49	35	55	52	32	100	49	58	8	65	32	17	31	36	45	28
1549	[BTN3A2]	11118	butyrophilin subfamily 3 member A2	Standard	199	196	183	188	242	197	215	209	191	199	240	236	212	200	206	213	171	193	241	253	276	270	235	258	258	285	268	266	5	37	18	41	55	29	80	95	55	9	59	30	15	29	37	40	23
1550	[BTN3A3]	10384	butyrophilin subfamily 3 member A3	Standard	71	62	70	51	55	60	72	66	53	60	67	72	82	59	75	58	50	61	57	26	0	50	42	45	55	0	44	56	2	29	14	21	27	16	52	24	35	2	31	14	7	17	15	20	9
1551	[BTNL3]	10917	butyrophilin like 3	Standard	233	272	316	307	269	258	281	263	214	209	211	244	245	206	242	238	173	218	216	253	276	290	320	259	236	209	265	304	11	48	36	61	54	42	98	52	67	6	53	32	21	37	36	47	29
1552	[BTNL8]	79908	butyrophilin like 8	Standard	60	63	0	59	56	57	56	55	38	60	58	54	49	52	44	58	64	45	41	51	0	66	71	67	57	73	58	69	0	9	0	14	12	12	28	10	20	3	16	9	5	13	8	15	7
1553	[BTNL9]	153579	butyrophilin like 9	Standard	150	135	104	121	121	136	148	113	83	113	100	123	109	112	104	107	100	115	135	158	105	163	157	116	130	148	135	120	2	37	20	32	38	29	86	33	50	4	38	19	9	19	21	24	14
1554	[BTRC]	8945	beta-transducin repeat containing E3 ubiquitin protein ligase	Standard	190	206	278	206	224	198	196	197	197	172	169	160	174	153	157	202	172	177	143	128	169	169	181	158	131	134	138	148	5	42	28	42	47	36	74	45	54	8	40	31	15	21	28	40	23
1555	[BUB1]	699	BUB1 mitotic checkpoint serine/threonine kinase	Standard	84	87	114	86	108	102	120	107	67	110	101	120	131	113	100	106	93	105	123	120	99	143	130	131	115	149	118	111	0	34	16	20	30	17	55	25	32	5	32	15	9	18	18	27	13
1556	[BUB1]	699	BUB1 mitotic checkpoint serine/threonine kinase	Standard	69	99	92	76	65	66	75	61	0	79	89	88	70	57	53	70	66	76	86	62	72	107	100	84	72	104	90	93	2	29	12	18	24	14	39	15	0	1	29	12	7	9	12	17	10
1557	[BUB1B]	701	BUB1 mitotic checkpoint serine/threonine kinase B	Standard	78	62	56	64	0	54	70	67	0	80	57	71	67	60	67	58	49	67	92	94	65	84	117	102	84	89	89	87	0	26	9	19	0	14	45	20	0	0	27	15	7	12	14	21	12
1558	[BUB3]	9184	BUB3, mitotic checkpoint protein	Standard	141	174	203	195	225	209	214	220	185	208	225	274	208	209	170	213	181	189	251	260	289	283	267	252	242	269	279	269	3	39	23	50	50	39	86	45	58	7	43	38	13	31	32	49	20
1559	[BUD13]	84811	BUD13 homolog	Standard	290	376	391	398	316	350	334	381	301	270	271	297	283	278	298	331	276	267	272	285	302	314	340	303	355	270	281	343	7	56	34	53	42	33	96	75	67	6	44	35	25	27	35	46	33
1560	[BUD31]	8896	BUD31 homolog	Standard	243	282	242	212	263	239	240	214	186	198	249	285	251	232	260	249	242	289	183	200	251	231	260	235	261	231	234	302	9	63	28	56	60	42	101	54	53	12	62	49	51	36	52	55	41
1561	[BVES]	11149	blood vessel epicardial substance	Standard	243	234	228	220	253	262	224	255	232	207	194	220	247	193	219	210	183	213	297	316	345	278	295	316	311	338	274	310	9	61	27	47	51	40	88	47	56	12	51	39	22	33	34	46	23
1562	[BYSL]	705	bystin like	Standard	90	103	104	80	81	90	113	96	68	110	135	115	112	108	112	97	94	83	144	143	115	129	123	111	120	128	126	136	2	16	8	19	22	10	38	16	21	4	24	11	7	14	11	15	8
1563	[BZW1]	9689	basic leucine zipper and W2 domains 1	Standard	209	223	231	176	243	231	222	237	210	203	250	285	277	228	208	200	223	220	236	210	255	245	256	253	266	252	281	286	9	58	24	65	69	43	110	66	69	10	73	51	34	39	50	60	36
1564	[BZW2]	28969	basic leucine zipper and W2 domains 2	Standard	127	99	120	105	78	94	120	79	58	106	100	113	104	76	99	73	88	81	118	127	88	156	100	147	105	132	114	109	5	19	11	23	24	13	51	18	39	0	29	14	6	11	14	22	8
1565	[C10orf10]	11067	chromosome 10 open reading frame 10	Standard	135	163	225	172	140	121	119	132	119	119	126	157	156	133	159	158	139	144	178	155	153	188	171	194	172	195	182	204	6	42	21	48	39	30	71	53	43	2	46	25	10	29	30	38	20
1566	[C10orf10]	11067	chromosome 10 open reading frame 10	Standard	93	104	152	101	154	160	160	153	137	92	116	148	139	101	101	126	100	133	114	120	132	129	134	113	132	135	112	133	5	43	20	43	43	35	90	53	53	5	37	18	11	29	23	36	20
1567	[C10orf105]	414152	chromosome 10 open reading frame 105	Standard	165	199	196	188	216	180	202	194	150	219	213	225	186	188	204	169	173	211	265	289	282	262	306	265	227	274	275	308	4	41	27	42	51	32	85	49	51	7	54	32	18	21	36	43	24
1568	[C10orf107]	219621	chromosome 10 open reading frame 107	Standard	265	325	296	292	330	287	279	305	274	270	255	293	259	255	274	241	266	302	269	303	358	402	374	323	359	317	305	359	11	67	37	70	75	55	139	73	90	10	70	54	42	48	60	64	43
1569	[C10orf111]	221060	chromosome 10 open reading frame 111	Standard	197	186	190	183	212	204	222	199	156	128	154	161	197	198	165	161	141	193	151	177	191	165	186	198	191	168	150	175	5	41	27	39	40	27	74	41	44	2	35	20	17	26	29	35	17
1570	[C10orf120]	399814	chromosome 10 open reading frame 120	Standard	178	199	249	193	219	201	161	204	175	157	245	216	204	171	212	195	189	226	192	183	182	210	219	199	212	185	176	234	4	42	31	51	55	33	81	51	55	6	59	35	22	30	38	43	29
1571	[C10orf126]	283080	chromosome 10 open reading frame 126	Standard	256	304	322	219	378	314	288	337	304	310	310	267	286	227	312	253	232	255	309	305	448	371	406	346	415	356	315	357	11	68	34	51	69	47	96	74	75	11	65	40	37	43	49	76	38
1572	[C10orf131]	100127889	chromosome 10 open reading frame 131	Standard	299	321	377	340	321	319	324	312	285	305	294	294	286	273	293	267	276	281	312	336	360	363	399	337	376	350	347	355	11	102	29	41	65	26	68	39	47	9	42	32	22	25	35	45	39
1573	[C10orf142]	100130539	chromosome 10 open reading frame 142	Standard	97	96	80	83	101	81	78	92	68	80	103	110	95	84	97	97	72	76	99	101	111	102	106	108	88	92	79	104	1	21	7	19	23	15	37	28	35	7	26	12	9	11	21	16	11
1574	[C10orf25]	220979	chromosome 10 open reading frame 25	Standard	158	198	214	190	165	160	157	149	143	167	171	196	175	147	149	157	146	163	133	126	127	149	163	112	147	114	154	154	3	40	20	39	47	28	68	37	44	5	37	26	14	22	23	39	20
1575	[C10orf35]	219738	chromosome 10 open reading frame 35	Standard	429	448	487	484	476	436	356	426	394	333	393	399	420	365	428	401	381	435	351	343	359	295	405	340	324	337	345	389	15	99	55	98	96	62	138	106	101	12	89	60	47	58	73	81	62
1576	[C10orf53]	282966	chromosome 10 open reading frame 53	Standard	150	165	171	155	163	161	182	165	147	122	122	153	146	132	154	132	173	148	113	111	136	126	122	109	100	110	93	117	7	43	24	44	50	31	89	41	56	4	43	28	13	29	32	38	20
1577	[C10orf54]	64115	chromosome 10 open reading frame 54	Standard	140	159	248	183	237	201	240	240	177	192	238	225	226	201	179	219	196	197	230	210	249	219	240	245	292	259	249	302	3	24	27	26	32	21	49	28	45	4	28	19	8	19	18	28	16
1578	[C10orf55]	414236	chromosome 10 open reading frame 55	Standard	96	109	147	113	126	109	163	140	115	191	206	183	188	135	154	126	120	121	209	206	187	192	142	149	160	169	155	199	3	40	22	45	45	29	84	49	63	5	61	22	13	29	37	36	18
1579	[C10orf67]	256815	chromosome 10 open reading frame 67	Standard	208	217	211	187	223	187	164	209	239	128	181	191	196	197	168	213	203	232	227	192	249	252	270	224	227	250	224	327	8	72	41	67	80	46	116	65	91	7	79	37	26	47	44	62	42
1580	[C10orf76]	79591	chromosome 10 open reading frame 76	Standard	248	276	270	273	303	290	248	252	286	241	229	246	268	234	216	213	252	273	117	151	173	139	155	134	167	150	141	168	11	76	39	78	90	52	128	80	96	12	74	56	46	52	54	59	43
1581	[C10orf82]	143379	chromosome 10 open reading frame 82	Standard	161	180	184	170	180	153	165	181	159	144	189	226	185	176	173	163	153	172	184	176	185	166	193	165	191	201	182	216	4	48	24	47	49	40	80	44	55	6	50	38	27	29	39	43	31
1582	[C10orf88]	80007	chromosome 10 open reading frame 88	Standard	109	112	111	98	116	98	137	125	122	122	143	142	147	113	118	126	109	104	163	138	165	152	129	133	159	135	102	115	1	45	21	33	33	33	87	40	51	4	63	30	17	26	26	39	19
1583	[C10orf90]	118611	chromosome 10 open reading frame 90	Standard	86	68	78	59	60	71	85	67	49	61	85	78	57	70	95	76	70	0	118	102	70	76	96	82	73	82	79	90	3	27	13	23	24	18	39	27	37	2	36	15	4	17	23	21	11
1584	[C10orf91]	170393	chromosome 10 open reading frame 91	Standard	210	195	235	157	218	210	223	191	167	192	242	251	218	207	269	168	192	184	257	261	294	288	300	234	235	238	283	285	6	45	17	34	38	26	73	32	57	4	44	26	19	26	34	35	22
1585	[C10orf95]	79946	chromosome 10 open reading frame 95	Standard	101	133	167	104	116	114	114	124	100	166	179	189	178	150	141	137	106	118	150	159	168	185	183	205	191	193	185	153	3	33	15	31	27	24	56	25	48	6	42	27	15	21	29	32	18
1586	[C10orf99]	387695	chromosome 10 open reading frame 99	Standard	159	216	185	264	207	191	178	181	149	149	156	212	181	174	169	186	148	186	135	147	162	169	206	173	193	203	202	200	7	56	25	56	49	43	76	55	51	7	44	32	20	35	38	52	30
1587	[C11orf1]	64776	chromosome 11 open reading frame 1	Standard	285	318	314	327	346	282	337	316	271	306	340	325	292	271	245	278	249	267	392	433	463	474	491	510	401	478	387	392	7	64	38	62	66	41	115	71	69	11	83	44	32	40	46	61	29
1588	[C11orf21]	29125	chromosome 11 open reading frame 21	Standard	170	123	106	113	138	149	134	148	120	110	149	129	169	141	132	149	139	177	116	117	125	116	140	149	149	165	130	161	5	32	21	32	38	25	54	42	46	4	34	19	22	27	31	33	20
1589	[C11orf24]	53838	chromosome 11 open reading frame 24	Standard	270	260	277	250	225	206	304	286	233	298	256	260	292	230	255	220	209	224	337	344	301	342	334	314	340	287	285	326	23	43	26	30	28	19	51	44	53	24	29	33	56	24	34	34	24
1590	[C11orf44]	283171	chromosome 11 open reading frame 44	Standard	263	290	281	245	314	302	314	257	260	220	236	256	239	242	219	268	212	242	311	312	372	321	374	320	339	330	344	370	10	61	39	58	71	43	101	59	87	7	66	41	29	42	40	59	32
1591	[C11orf45]	219833	chromosome 11 open reading frame 45	Standard	984	988	1069	997	968	1009	923	915	793	921	887	957	897	807	922	829	837	865	967	983	996	1178	1162	1086	898	944	920	1066	15	81	53	82	78	67	123	76	95	17	89	70	41	61	72	77	50
1592	[C11orf49]	79096	chromosome 11 open reading frame 49	Standard	129	176	199	164	154	140	153	162	128	146	150	152	131	126	123	128	118	119	133	116	125	211	151	173	175	149	142	189	3	39	28	42	41	31	58	41	50	8	42	21	16	22	28	36	15
1593	[C11orf52]	91894	chromosome 11 open reading frame 52	Standard	98	88	78	74	62	85	78	65	39	101	89	97	63	78	74	73	55	85	95	90	84	96	108	103	93	104	86	83	4	30	13	28	26	22	47	22	36	7	36	12	9	17	15	20	11
1594	[C11orf53]	341032	chromosome 11 open reading frame 53	Standard	225	287	284	255	292	302	289	271	226	219	227	251	208	183	195	187	211	216	205	245	281	292	281	260	280	270	211	263	6	72	48	82	93	48	133	77	97	10	83	45	27	50	51	52	35
1595	[C11orf54]	28970	chromosome 11 open reading frame 54	Standard	125	151	107	113	119	121	126	121	117	104	140	120	143	111	114	117	102	111	123	158	173	165	146	144	179	188	138	139	1	41	10	31	49	23	68	38	47	2	49	12	14	23	31	31	23
1596	[C11orf57]	55216	chromosome 11 open reading frame 57	Standard	131	158	149	165	156	151	143	134	102	103	121	135	140	114	145	106	126	124	79	84	112	98	102	91	95	93	85	101	3	38	24	45	35	26	76	33	54	3	38	23	10	20	26	27	26
1597	[C11orf58]	10944	chromosome 11 open reading frame 58	Standard	78	99	89	87	89	82	83	73	70	62	84	80	83	91	83	79	81	86	85	81	78	103	118	90	82	80	75	96	0	19	6	16	13	11	26	13	24	2	20	1	5	9	11	15	5
1598	[C11orf63]	79864	chromosome 11 open reading frame 63	Standard	77	90	87	84	93	84	84	77	66	77	110	96	91	85	97	78	80	83	81	92	59	110	107	103	91	106	87	83	1	15	6	13	12	9	16	12	38	2	15	6	3	6	7	9	7
1599	[C11orf65]	160140	chromosome 11 open reading frame 65	Standard	250	280	368	246	368	317	299	274	259	297	341	344	372	272	261	288	230	304	292	322	347	354	338	325	344	315	309	386	13	77	48	66	97	55	132	78	92	14	84	58	39	56	57	66	49
1600	[C11orf68]	83638	chromosome 11 open reading frame 68	Standard	161	135	111	121	141	145	134	144	114	132	130	138	139	130	173	168	124	134	167	171	189	187	199	191	168	170	166	198	2	26	10	29	31	15	50	27	34	3	33	16	8	16	27	25	13
1601	[C11orf70]	85016	chromosome 11 open reading frame 70	Standard	124	158	191	164	173	162	168	170	157	129	158	174	144	120	129	137	124	161	127	153	129	116	155	115	123	103	113	140	7	54	25	48	58	32	84	53	64	6	56	32	14	25	33	47	24
1602	[C11orf71]	54494	chromosome 11 open reading frame 71	Standard	140	152	156	176	147	139	141	123	105	102	107	124	123	109	116	104	113	122	102	121	113	133	151	117	94	101	99	99	1	63	28	57	59	38	104	61	72	2	55	31	15	33	32	36	27
1603	[C11orf72]	100505621	chromosome 11 open reading frame 72	Standard	156	175	178	149	123	139	161	166	143	165	157	178	145	152	153	121	113	131	153	165	135	130	158	165	164	146	143	136	4	38	23	35	37	23	68	39	47	7	41	26	15	27	27	36	17
1604	[C11orf74]	119710	chromosome 11 open reading frame 74	Standard	58	73	74	61	76	86	96	68	55	66	64	80	67	59	71	69	71	77	83	111	107	124	112	114	104	111	96	90	0	20	12	21	20	20	35	23	36	-1	21	9	5	11	13	14	8
1605	[C11orf80]	79703	chromosome 11 open reading frame 80	Standard	208	225	278	260	250	244	261	273	241	276	255	324	201	223	261	185	249	226	241	270	214	239	238	214	277	234	224	258	7	65	30	59	56	43	95	60	77	13	52	35	23	47	41	42	33
1606	[C11orf84]	144097	chromosome 11 open reading frame 84	Standard	223	259	285	240	272	266	263	287	213	232	306	309	288	259	281	257	245	238	276	310	290	297	292	262	282	259	269	302	6	39	19	39	52	32	75	42	51	6	43	27	19	24	31	45	25
1607	[C11orf86]	254439	chromosome 11 open reading frame 86	Standard	120	153	143	128	179	172	146	161	136	157	180	191	195	150	155	127	160	153	128	149	165	173	176	153	199	196	211	213	4	57	23	53	60	36	96	52	68	6	68	43	29	36	42	47	37
1608	[C11orf87]	399947	chromosome 11 open reading frame 87	Standard	60	61	81	70	65	65	64	64	43	55	73	68	57	62	56	63	78	67	66	59	0	53	73	76	69	59	64	59	-1	24	14	19	19	15	48	21	34	0	30	14	3	12	12	16	11
1609	[C11orf88]	399949	chromosome 11 open reading frame 88	Standard	258	271	341	296	300	329	235	262	226	247	228	318	244	251	244	333	261	324	224	209	192	245	273	212	219	231	245	288	8	71	40	66	76	54	107	78	79	11	75	53	31	42	51	70	46
1610	[C11orf96]	387763	chromosome 11 open reading frame 96	Standard	69	82	92	96	90	83	73	83	81	78	101	92	93	76	87	78	67	78	90	64	86	131	112	102	114	102	102	104	2	29	12	26	28	12	46	30	34	4	34	15	8	18	21	22	9
1611	[C11orf97]	643037	chromosome 11 open reading frame 97	Standard	116	118	109	93	106	88	87	74	71	133	158	141	127	118	130	118	119	128	91	96	81	104	110	93	105	109	84	96	3	32	13	24	22	21	35	17	27	3	43	18	9	17	22	24	17
1612	[C12orf29]	91298	chromosome 12 open reading frame 29	Standard	78	78	89	75	72	64	61	59	0	72	76	68	79	67	86	69	69	72	104	76	84	98	90	98	95	90	87	91	2	18	13	16	16	15	36	13	0	3	25	11	11	8	12	12	11
1613	[C12orf4]	57102	chromosome 12 open reading frame 4	Standard	304	286	262	256	235	238	273	216	189	226	204	246	271	257	287	244	216	252	268	269	341	291	386	266	349	250	234	300	8	64	29	50	60	37	108	55	71	7	47	35	25	39	47	50	35
1614	[C12orf40]	283461	chromosome 12 open reading frame 40	Standard	151	160	176	175	157	175	183	163	132	154	150	164	158	142	148	148	129	126	174	153	153	170	192	179	164	182	170	196	4	38	16	34	36	24	61	36	48	3	37	20	11	23	19	27	14
1615	[C12orf42]	374470	chromosome 12 open reading frame 42	Standard	131	155	181	107	155	169	147	128	114	133	136	121	146	109	126	130	101	135	85	101	106	124	98	120	128	127	123	125	2	43	21	34	34	36	71	36	47	4	44	24	15	22	27	30	16
1616	[C12orf43]	64897	chromosome 12 open reading frame 43	Standard	74	80	97	81	79	69	84	87	56	88	83	81	93	65	94	74	71	63	93	118	75	98	124	99	121	141	106	101	3	26	12	20	24	15	55	20	30	1	31	16	7	15	21	20	13
1617	[C12orf45]	121053	chromosome 12 open reading frame 45	Standard	180	161	175	146	164	162	167	149	134	141	175	171	177	165	154	142	122	143	158	163	152	177	160	155	177	148	154	129	3	24	15	18	21	15	223	21	24	2	21	12	6	13	17	15	13
1618	[C12orf49]	79794	chromosome 12 open reading frame 49	Standard	238	284	333	298	344	307	321	336	230	276	297	309	312	288	284	292	258	296	406	427	454	407	453	450	399	408	390	428	9	64	32	59	65	43	101	63	74	8	53	41	25	39	52	57	35
1619	[C12orf50]	160419	chromosome 12 open reading frame 50	Standard	221	213	248	228	231	223	213	216	156	216	207	216	224	192	213	189	188	190	245	268	238	273	271	248	261	269	237	254	5	26	17	29	24	19	50	29	31	4	30	34	12	17	19	31	12
1620	[C12orf57]	113246	chromosome 12 open reading frame 57	Standard	106	115	120	87	109	93	111	98	66	106	98	113	92	89	87	96	100	94	159	137	114	110	122	120	118	116	123	89	2	26	17	25	28	23	51	28	28	5	29	14	7	16	16	17	12
1621	[C12orf60]	144608	chromosome 12 open reading frame 60	Standard	208	238	282	239	229	266	282	276	233	261	275	306	290	259	282	222	214	255	319	294	328	311	299	264	292	297	273	306	5	59	26	54	50	35	115	75	68	12	59	44	21	43	47	54	33
1622	[C12orf65]	91574	chromosome 12 open reading frame 65	Standard	265	325	367	350	281	272	235	254	265	197	251	276	271	250	255	259	230	261	160	166	183	204	201	200	216	232	190	293	10	62	40	63	58	39	89	53	67	8	51	42	28	30	42	57	33
1623	[C12orf66]	144577	chromosome 12 open reading frame 66	Standard	161	168	163	176	196	174	195	206	167	209	212	211	218	186	203	194	159	170	222	230	256	230	256	261	243	280	217	223	6	47	23	53	47	37	96	51	54	9	65	26	18	29	35	49	27
1624	[C12orf73]	728568	chromosome 12 open reading frame 73	Standard	431	405	439	313	409	357	342	407	386	338	456	349	342	346	374	328	382	395	443	407	511	535	573	461	510	469	506	546	16	73	51	68	75	44	112	80	107	12	77	57	36	64	61	60	50
1625	[C12orf74]	338809	chromosome 12 open reading frame 74	Standard	169	157	236	185	144	144	148	146	102	153	153	147	123	137	158	141	128	135	179	145	169	209	170	157	147	200	191	162	3	33	19	33	32	24	53	28	35	2	27	18	9	14	22	25	14
1626	[C12orf75]	387882	chromosome 12 open reading frame 75	Standard	33	44	59	49	58	42	42	54	0	40	51	52	53	0	49	55	46	54	30	39	0	0	0	63	0	0	52	50	0	6	5	9	7	7	20	9	0	2	14	4	0	0	10	7	3
1627	[C12orf76]	400073	chromosome 12 open reading frame 76	Standard	181	259	274	251	230	201	201	226	170	187	200	213	231	183	202	194	200	213	282	318	345	343	377	358	356	350	352	345	5	62	36	55	62	44	82	53	72	5	43	34	25	30	37	52	30
1628	[C12orf77]	196415	chromosome 12 open reading frame 77	Standard	214	255	258	242	273	271	226	254	235	209	210	231	256	211	256	254	230	251	203	237	260	243	276	257	249	254	255	265	8	59	36	57	60	38	96	64	69	9	64	39	26	36	54	61	36
1629	[C12orf80]	283403	chromosome 12 open reading frame 80	Standard	140	154	153	164	141	112	137	124	102	140	138	141	111	103	103	104	117	121	122	129	120	174	145	155	126	133	146	150	2	41	19	43	40	24	74	40	46	4	42	19	8	17	18	24	16
1630	[C14orf1]	11161	chromosome 14 open reading frame 1	Standard	114	172	173	173	205	202	165	187	176	105	126	123	105	92	103	106	107	112	119	111	124	124	132	132	123	143	116	119	3	44	27	47	50	39	83	47	56	4	50	25	10	28	24	36	22
1631	[C14orf105]	55195	chromosome 14 open reading frame 105	Standard	288	330	427	335	421	377	383	388	296	287	400	396	377	313	409	358	350	423	353	400	452	447	440	377	453	405	401	452	9	91	57	91	84	56	151	97	102	11	94	58	43	59	81	81	56
1632	[C14orf119]	55017	chromosome 14 open reading frame 119	Standard	217	233	233	239	221	260	223	249	178	184	169	227	230	212	187	165	182	200	223	251	278	237	269	251	236	254	263	277	5	63	26	59	66	48	110	62	72	5	74	39	25	41	51	54	34
1633	[C14orf132]	56967	chromosome 14 open reading frame 132	Standard	125	149	193	173	181	148	179	188	128	133	157	179	157	133	165	167	146	152	187	235	260	249	264	252	242	251	191	178	2	50	21	44	48	29	70	45	51	7	42	28	18	26	34	39	22
1634	[C14orf144]	145195	chromosome 14 open reading frame 144	Standard	198	251	277	204	253	229	196	201	215	245	287	337	269	242	243	199	210	285	211	231	247	234	279	236	274	246	288	323	9	59	29	57	64	33	88	53	62	11	80	65	31	39	52	56	36
1635	[C14orf159]	80017	chromosome 14 open reading frame 159	Standard	128	154	186	174	119	122	131	149	103	148	168	158	122	141	115	153	115	115	160	182	176	152	166	205	190	132	162	211	3	39	22	36	40	23	68	31	40	5	43	23	12	20	20	29	15
1636	[C14orf166]	51637	chromosome 14 open reading frame 166	Standard	185	218	208	247	219	182	199	209	181	200	212	235	205	200	207	183	180	182	162	147	152	168	181	164	174	199	184	194	3	49	27	49	48	31	88	49	66	6	64	28	17	36	34	40	29
1637	[C14orf169]	79697	chromosome 14 open reading frame 169	Standard	151	141	147	89	140	121	129	126	107	158	163	178	169	151	124	125	132	159	54	67	70	96	91	77	74	116	79	93	3	38	15	27	40	28	68	36	46	3	56	31	14	18	23	32	17
1638	[C14orf177]	283598	chromosome 14 open reading frame 177	Standard	221	242	242	214	263	262	276	309	232	188	232	232	220	243	226	183	186	212	320	292	318	289	291	309	329	263	302	336	3	64	34	55	60	32	93	81	65	6	65	40	28	45	46	42	34
1639	[C14orf178]	283579	chromosome 14 open reading frame 178	Standard	107	101	109	107	114	95	117	88	68	79	81	87	81	82	89	74	62	84	78	78	106	117	115	84	94	95	78	90	1	29	12	26	23	20	51	20	36	0	25	10	9	11	15	17	11
1640	[C14orf180]	400258	chromosome 14 open reading frame 180	Standard	159	187	187	187	182	191	180	164	150	165	224	214	196	175	184	177	157	174	244	249	268	247	283	265	221	254	251	234	4	43	18	39	47	25	72	41	54	7	45	31	23	27	29	37	25
1641	[C14orf2]	9556	chromosome 14 open reading frame 2	Standard	313	309	310	264	319	306	254	409	286	189	253	259	246	212	257	235	229	285	325	343	462	356	383	302	287	319	316	371	17	64	36	51	58	36	100	80	85	8	56	45	26	40	49	59	42
1642	[C14orf28]	122525	chromosome 14 open reading frame 28	Standard	110	147	103	113	115	135	114	134	107	135	140	163	129	140	120	119	117	136	148	129	155	184	153	135	174	133	155	163	2	41	18	37	44	23	77	42	55	4	46	28	14	24	27	40	20
1643	[C14orf79]	122616	chromosome 14 open reading frame 79	Standard	77	87	73	47	72	58	56	56	59	73	80	88	81	77	70	76	75	69	71	68	74	105	86	83	81	97	82	83	1	31	11	19	21	17	40	19	34	1	35	20	9	13	14	20	9
1644	[C14orf80]	283643	chromosome 14 open reading frame 80	Standard	93	101	108	91	68	89	92	78	57	100	98	103	95	78	89	79	69	80	77	67	56	101	90	69	0	68	71	60	3	24	11	25	24	19	54	20	26	3	35	12	8	10	19	21	10
1645	[C14orf93]	60686	chromosome 14 open reading frame 93	Standard	38	0	0	0	0	0	47	0	0	33	0	0	0	0	0	32	0	0	45	37	0	0	0	61	0	0	51	0	-2	0	0	0	0	0	24	0	0	1	0	0	0	0	0	17	0
1646	[C15orf32]	145858	chromosome 15 open reading frame 32	Standard	161	158	165	148	163	150	179	158	139	144	151	160	138	127	149	144	119	149	186	196	169	220	205	201	170	169	179	185	4	33	19	34	34	25	65	35	40	5	39	19	11	20	27	33	19
1647	[C15orf38-AP3S2]	100526783	C15orf38-AP3S2 readthrough	Standard	246	278	262	231	228	227	266	238	219	251	283	284	264	241	236	227	220	244	347	321	349	315	335	333	350	307	321	332	9	48	26	41	46	35	91	46	51	9	47	35	22	31	39	41	27
1648	[C15orf39]	56905	chromosome 15 open reading frame 39	Standard	102	95	87	90	75	67	102	80	63	102	93	88	80	79	77	68	71	69	115	83	51	118	104	110	102	89	87	96	2	25	11	18	18	10	45	18	30	3	26	8	6	11	13	17	6
1649	[C15orf40]	123207	chromosome 15 open reading frame 40	Standard	111	76	109	104	94	112	99	98	57	116	95	130	132	100	123	89	96	87	127	117	74	129	132	110	129	141	100	150	3	19	8	25	19	20	37	22	30	5	29	13	8	15	14	15	12
1650	[C15orf41]	84529	chromosome 15 open reading frame 41	Standard	192	232	268	210	298	232	239	298	236	217	219	277	260	166	208	253	190	256	210	175	241	204	230	212	215	171	206	211	10	59	34	43	61	35	96	65	67	9	57	34	33	31	47	62	27
1651	[C15orf41]	84529	chromosome 15 open reading frame 41	Standard	114	150	147	133	164	144	162	171	145	139	174	214	159	131	162	132	128	162	190	213	213	195	180	183	238	175	200	235	6	46	21	36	45	30	82	42	58	6	53	29	22	33	36	44	20
1652	[C15orf48]	84419	chromosome 15 open reading frame 48	Standard	189	224	291	292	261	242	222	244	184	216	216	240	247	227	223	248	195	223	295	286	373	329	392	383	380	362	368	363	9	56	36	66	65	40	88	58	63	8	58	36	31	36	45	61	27
1653	[C15orf52]	388115	chromosome 15 open reading frame 52	Standard	157	159	187	151	146	149	161	159	142	125	176	166	183	171	170	182	127	180	159	146	135	134	159	172	157	139	130	139	7	38	20	36	32	26	65	39	44	6	37	24	15	21	34	35	15
1654	[C15orf53]	400359	chromosome 15 open reading frame 53	Standard	156	160	184	159	164	141	142	161	143	129	156	129	132	124	119	134	117	135	137	170	197	169	196	180	195	169	193	189	6	37	27	36	47	30	81	45	52	4	47	22	20	21	24	36	21
1655	[C15orf54]	400360	chromosome 15 open reading frame 54	Standard	196	229	281	282	314	312	287	314	284	198	175	211	218	208	211	205	199	209	200	190	208	214	220	180	233	177	179	272	7	54	31	58	61	45	102	64	82	8	52	39	27	34	41	50	34
1656	[C15orf56]	644809	chromosome 15 open reading frame 56	Standard	111	108	105	138	0	100	127	106	70	109	102	118	103	104	112	93	97	88	86	103	83	104	118	113	86	90	121	105	1	29	14	28	0	17	47	28	30	4	37	16	4	20	19	24	7
1657	[C15orf57]	90416	chromosome 15 open reading frame 57	Standard	218	260	273	296	209	196	231	230	182	237	254	261	269	242	227	206	212	232	221	208	212	215	246	248	214	227	245	220	3	29	18	34	29	20	48	26	39	6	29	16	14	21	18	214	14
1658	[C15orf61]	145853	chromosome 15 open reading frame 61	Standard	255	260	187	220	285	241	208	273	216	178	230	226	209	196	203	226	196	227	292	305	281	302	250	207	236	256	226	311	8	52	31	46	65	39	80	65	66	6	53	37	26	31	39	51	31
1659	[C15orf62]	643338	chromosome 15 open reading frame 62	Standard	252	312	259	257	369	349	277	302	270	205	287	289	242	228	265	232	221	279	278	270	364	264	327	340	328	321	306	323	6	65	31	72	86	50	117	74	81	9	75	48	29	45	54	55	40
1660	[C15orf65]	145788	chromosome 15 open reading frame 65	Standard	268	278	338	282	329	269	301	350	267	263	274	288	268	237	228	194	240	337	314	276	383	296	336	283	307	298	303	346	6	70	38	65	62	47	106	88	96	6	70	41	29	36	41	50	43
1661	[C16orf45]	89927	chromosome 16 open reading frame 45	Standard	173	190	213	219	172	184	186	209	169	174	169	204	211	167	191	194	181	161	258	249	267	223	249	228	238	221	243	237	4	41	20	36	33	28	60	39	43	4	41	24	19	15	27	34	23
1662	[C16orf45]	89927	chromosome 16 open reading frame 45	Standard	147	205	207	176	181	169	196	189	150	134	161	179	170	141	157	149	154	154	151	136	136	179	157	154	146	122	166	164	4	45	24	38	37	27	72	36	41	5	37	28	16	17	27	38	20
1663	[C16orf46]	123775	chromosome 16 open reading frame 46	Standard	167	221	191	201	200	164	197	219	187	152	166	174	174	186	174	211	164	137	135	141	115	131	157	131	145	166	118	145	6	41	23	45	44	28	74	34	58	8	42	33	18	27	35	42	21
1664	[C16orf47]	388289	chromosome 16 open reading frame 47	Standard	188	224	193	165	243	219	187	231	205	176	193	215	224	191	181	211	183	204	218	244	267	212	267	245	250	242	232	266	4	64	29	56	64	37	105	78	68	6	59	36	27	42	42	64	32
1665	[C16orf47]	388289	chromosome 16 open reading frame 47	Standard	256	277	363	276	392	317	313	359	255	215	271	296	271	238	268	342	291	327	307	334	483	372	448	368	419	371	366	404	7	65	40	71	85	52	114	72	83	6	73	49	36	41	51	64	48
1666	[C16orf52]	730094	chromosome 16 open reading frame 52	Standard	137	144	183	161	206	171	183	179	179	134	167	189	170	158	160	160	147	171	108	125	149	136	160	147	143	142	133	137	5	41	23	38	44	32	80	45	52	4	42	24	15	23	31	35	21
1667	[C16orf54]	283897	chromosome 16 open reading frame 54	Standard	223	238	328	254	249	274	255	244	180	241	269	297	273	248	254	270	222	237	271	251	244	262	273	229	246	224	249	293	5	70	43	72	75	53	119	65	69	15	86	43	35	43	49	133	40
1668	[C16orf58]	64755	chromosome 16 open reading frame 58	Standard	219	196	242	182	218	209	167	218	193	181	182	212	188	172	190	156	195	214	211	255	255	263	266	245	227	269	253	276	7	52	32	46	61	41	91	46	57	5	56	37	23	30	49	39	28
1669	[C16orf59]	80178	chromosome 16 open reading frame 59	Standard	174	217	228	212	238	192	234	193	178	220	210	204	207	180	197	189	179	211	149	191	208	183	200	187	193	170	201	202	7	52	30	52	50	33	91	43	64	8	56	34	20	27	33	40	23
1670	[C16orf62]	57020	chromosome 16 open reading frame 62	Standard	57	82	81	78	83	77	59	57	61	84	68	64	70	50	72	71	67	66	62	60	82	108	82	92	74	77	62	67	3	26	10	21	29	17	46	24	35	1	34	11	7	17	17	21	10
1671	[C16orf70]	80262	chromosome 16 open reading frame 70	Standard	186	210	249	199	229	203	184	192	150	217	220	242	232	180	195	172	184	193	271	297	329	259	298	303	310	303	288	322	3	65	29	51	63	41	97	64	79	8	67	41	25	31	43	52	29
1672	[C16orf74]	404550	chromosome 16 open reading frame 74	Standard	136	122	145	142	158	161	170	175	127	178	203	194	189	167	159	156	143	142	205	202	223	194	228	195	203	178	201	164	5	26	14	24	31	19	51	23	37	8	51	21	11	19	24	24	14
1673	[C16orf78]	123970	chromosome 16 open reading frame 78	Standard	221	270	296	238	241	232	206	215	180	240	245	282	255	206	214	196	186	215	301	310	355	363	363	305	334	357	361	395	7	46	23	39	46	29	77	49	49	5	49	39	27	26	33	37	26
1674	[C16orf82]	162083	chromosome 16 open reading frame 82	Standard	83	73	86	92	77	0	79	69	66	99	87	87	80	67	93	79	80	90	72	106	87	92	121	117	88	100	86	88	1	19	10	17	19	0	33	33	29	1	27	7	4	7	13	19	9
1675	[C16orf86]	388284	chromosome 16 open reading frame 86	Standard	41	56	37	36	63	58	53	52	0	44	50	48	53	40	50	36	0	46	0	56	0	86	79	44	42	64	43	0	0	12	7	6	13	8	24	11	0	3	21	8	3	6	6	10	0
1676	[C16orf87]	388272	chromosome 16 open reading frame 87	Standard	189	192	172	237	212	196	188	171	132	197	174	210	195	166	196	156	130	178	170	193	196	143	207	177	189	193	174	181	6	59	26	53	59	35	101	58	45	12	59	39	20	36	38	52	22
1677	[C16orf91]	283951	chromosome 16 open reading frame 91	Standard	219	257	261	271	252	249	235	218	215	226	217	238	242	205	267	237	193	256	166	151	167	169	193	203	202	216	205	209	9	48	25	50	47	31	74	51	50	15	51	33	26	30	41	49	35
1678	[C16orf92]	146378	chromosome 16 open reading frame 92	Standard	204	220	195	195	161	167	168	172	153	192	177	198	190	186	177	166	154	190	187	191	238	219	260	231	204	207	221	228	7	46	26	43	47	31	71	41	49	7	52	29	19	31	39	41	23
1679	[C16orf92]	146378	chromosome 16 open reading frame 92	Standard	397	333	238	235	339	323	268	376	325	254	242	322	298	307	314	326	302	337	265	213	305	274	250	247	244	193	166	166	19	65	29	54	64	47	97	69	78	7	63	53	37	46	57	76	44
1680	[C16orf95]	100506581	chromosome 16 open reading frame 95	Standard	146	139	121	150	147	128	132	132	102	149	153	157	154	109	132	139	116	139	130	153	141	133	167	160	149	140	137	168	5	34	20	35	39	25	57	34	36	1	39	23	18	25	23	31	16
1681	[C17orf100]	388327	chromosome 17 open reading frame 100	Standard	244	218	226	161	179	221	188	202	211	171	262	253	256	190	212	224	225	275	241	258	374	282	287	205	233	289	296	382	10	73	37	54	63	47	119	74	69	9	84	56	39	46	51	73	41
1682	[C17orf102]	400591	chromosome 17 open reading frame 102	Standard	116	142	172	117	125	120	132	120	124	127	128	148	127	122	133	108	109	113	128	125	129	143	164	173	192	152	161	155	3	47	27	40	42	27	88	42	54	4	49	26	13	24	32	39	18
1683	[C17orf105]	284067	chromosome 17 open reading frame 105	Standard	356	426	425	365	513	501	386	436	466	308	293	361	365	322	393	362	325	412	344	358	450	381	425	364	420	359	429	554	15	101	58	124	103	75	148	109	129	21	86	66	54	61	134	90	59
1684	[C17orf107]	100130311	chromosome 17 open reading frame 107	Standard	119	154	129	142	122	133	139	161	128	115	116	141	128	110	109	106	85	129	152	154	164	142	165	159	149	183	123	179	6	62	24	62	54	37	97	53	58	3	60	34	12	30	34	43	23
1685	[C17orf112]	100506650	chromosome 17 open reading frame 112	Standard	342	349	372	366	387	368	341	360	361	294	324	378	370	336	347	330	327	348	351	375	445	423	437	418	428	438	421	418	10	61	44	61	65	45	106	69	82	11	66	49	37	47	57	71	46
1686	[C17orf49]	124944	chromosome 17 open reading frame 49	Standard	151	167	166	163	135	138	140	130	98	135	154	125	119	110	138	117	129	124	145	167	148	177	149	182	147	150	133	149	3	24	15	27	21	14	29	15	24	3	19	5	10	9	16	17	10
1687	[C17orf50]	146853	chromosome 17 open reading frame 50	Standard	105	127	140	108	118	126	133	116	77	156	150	160	165	151	136	126	115	111	133	129	131	123	155	137	156	133	127	148	2	19	12	21	18	14	38	17	34	5	31	10	10	12	16	19	10
1688	[C17orf51]	339263	chromosome 17 open reading frame 51	Standard	86	82	71	71	68	73	122	82	52	70	95	91	89	78	82	84	81	74	114	105	71	116	101	86	76	103	80	93	1	27	11	17	19	12	32	24	33	3	32	18	8	17	18	22	8
1689	[C17orf53]	78995	chromosome 17 open reading frame 53	Standard	345	357	422	370	419	376	415	458	323	389	491	531	488	504	454	495	431	462	525	648	567	578	626	600	524	507	499	487	5	49	26	42	46	33	81	42	58	2	59	22	16	25	29	37	18
1690	[C17orf58]	284018	chromosome 17 open reading frame 58	Standard	186	231	223	179	228	198	162	199	191	170	192	219	201	175	179	194	164	226	238	250	283	277	268	196	293	253	271	271	8	51	28	45	54	36	77	59	60	6	57	40	26	32	35	51	29
1691	[C17orf62]	79415	chromosome 17 open reading frame 62	Standard	203	200	202	185	206	227	215	216	208	236	199	230	206	207	166	172	176	189	227	257	319	330	252	233	244	298	265	280	5	46	22	48	54	36	92	51	56	14	56	34	19	29	31	42	25
1692	[C17orf64]	124773	chromosome 17 open reading frame 64	Standard	64	60	69	54	58	61	58	53	0	68	79	81	74	51	59	62	65	67	57	48	55	81	70	67	62	69	62	36	1	15	10	18	14	12	40	15	0	0	31	16	8	16	13	20	8
1693	[C17orf67]	339210	chromosome 17 open reading frame 67	Standard	299	330	371	285	408	380	312	389	390	256	305	282	313	263	275	241	279	339	261	328	365	308	322	305	372	299	330	413	12	84	49	68	93	62	136	102	100	10	75	56	39	47	60	69	47
1694	[C17orf74]	201243	chromosome 17 open reading frame 74	Standard	80	94	86	95	89	96	95	97	88	84	96	93	95	75	90	83	94	91	81	108	92	101	107	98	103	116	78	97	1	28	11	27	33	19	53	30	48	0	39	15	12	15	18	26	13
1695	[C17orf75]	64149	chromosome 17 open reading frame 75	Standard	143	152	210	177	138	118	125	101	102	121	120	134	127	113	123	105	114	79	89	72	0	115	117	93	94	108	82	100	4	34	16	28	26	21	53	22	29	4	24	15	10	16	20	20	12
1696	[C17orf78]	284099	chromosome 17 open reading frame 78	Standard	285	301	288	249	268	315	287	287	254	254	250	258	304	227	248	261	213	258	278	278	337	314	298	299	291	353	385	409	11	53	33	51	48	37	84	49	58	7	53	35	29	24	42	48	26
1697	[C17orf80]	55028	chromosome 17 open reading frame 80	Standard	21	0	0	0	0	0	0	0	0	0	0	0	0	0	0	0	0	0	0	23	0	61	58	0	0	0	0	0	1	0	0	0	0	0	0	0	0	0	0	0	0	0	0	0	0
1698	[C17orf82]	388407	chromosome 17 open reading frame 82	Standard	43	43	48	53	64	49	68	74	28	36	56	0	0	0	0	0	37	52	60	46	0	0	0	69	60	0	47	69	4	24	11	15	25	19	34	23	19	2	21	0	0	0	0	0	8
1699	[C17orf96]	100170841	chromosome 17 open reading frame 96	Standard	92	101	116	101	87	73	98	79	62	93	105	113	86	83	79	93	80	76	67	69	0	89	91	89	80	78	81	85	1	20	9	22	25	16	45	22	30	4	28	14	6	19	14	19	11
1700	[C17orf97]	400566	chromosome 17 open reading frame 97	Standard	84	85	105	97	88	88	109	97	54	99	90	93	105	97	96	91	88	75	140	130	116	132	139	169	122	129	108	114	1	23	10	17	20	16	40	24	31	2	21	9	10	13	15	19	9
1701	[C17orf98]	388381	chromosome 17 open reading frame 98	Standard	334	342	416	316	424	426	384	469	369	289	364	418	407	339	367	362	345	342	379	382	431	414	488	316	487	368	337	482	5	80	50	83	88	56	152	105	111	10	78	61	46	52	63	74	52
1702	[C18orf15]	147276	chromosome 18 open reading frame 15	Standard	155	175	186	184	132	112	142	156	136	131	128	128	135	141	136	148	116	128	131	111	138	162	150	112	123	119	104	150	4	38	16	37	30	25	59	31	46	5	34	20	9	25	26	32	15
1703	[C18orf21]	83608	chromosome 18 open reading frame 21	Standard	169	218	220	207	274	238	201	224	201	159	165	169	175	154	156	173	166	185	190	186	293	247	247	240	266	232	239	247	6	65	29	53	69	36	99	61	68	8	42	36	28	31	37	52	33
1704	[C18orf25]	147339	chromosome 18 open reading frame 25	Standard	78	67	82	82	0	0	61	0	46	70	76	65	57	51	61	0	57	0	66	63	0	85	92	89	75	68	58	69	2	19	9	16	0	0	32	0	22	2	23	9	5	11	11	0	6
1705	[C18orf32]	497661	chromosome 18 open reading frame 32	Standard	183	207	207	196	229	186	206	205	175	211	219	257	235	218	200	190	173	200	244	191	245	239	279	267	261	254	259	297	3	39	24	37	39	28	67	39	50	8	51	38	27	27	31	36	20
1706	[C18orf54]	162681	chromosome 18 open reading frame 54	Standard	104	135	100	104	126	107	129	124	100	96	99	88	94	85	105	96	102	97	110	113	103	129	117	130	131	130	104	124	4	30	14	31	38	22	67	34	45	3	37	15	10	17	25	29	16
1707	[C18orf65]	400658	chromosome 18 open reading frame 65	Standard	84	79	76	103	71	73	89	78	58	87	82	85	102	84	91	82	79	61	95	84	73	83	70	80	63	0	52	74	2	24	9	21	27	18	48	18	32	2	31	15	4	7	18	21	12
1708	[C18orf8]	29919	chromosome 18 open reading frame 8	Standard	121	109	130	104	127	113	135	109	103	134	136	183	131	106	99	96	101	126	124	145	170	138	166	114	137	140	145	145	2	32	17	29	42	23	61	26	51	2	41	21	15	23	22	26	15
1709	[C19orf12]	83636	chromosome 19 open reading frame 12	Standard	90	112	68	82	86	0	73	115	64	109	97	116	120	118	89	83	105	88	166	112	101	143	127	118	122	100	127	137	1	40	17	29	36	0	68	43	51	3	46	23	10	19	30	36	13
1710	[C19orf18]	147685	chromosome 19 open reading frame 18	Standard	235	248	274	276	317	281	282	305	250	206	254	244	218	198	220	252	230	269	253	255	301	296	308	293	273	299	261	276	7	56	31	47	48	36	89	70	68	10	47	33	23	23	34	48	34
1711	[C19orf24]	55009	chromosome 19 open reading frame 24	Standard	251	278	269	253	327	255	243	282	198	235	278	307	266	283	250	242	221	255	285	310	362	355	381	314	319	378	319	379	5	48	22	40	47	26	73	51	49	5	44	37	25	37	35	46	28
1712	[C19orf25]	148223	chromosome 19 open reading frame 25	Standard	177	197	202	167	226	169	221	214	171	205	220	228	219	179	194	239	180	171	264	294	294	284	329	347	271	310	270	308	4	29	15	28	31	18	48	28	100	2	39	16	21	12	15	30	17
1713	[C19orf33]	64073	chromosome 19 open reading frame 33	Standard	190	203	215	192	233	222	211	225	196	186	213	208	198	176	177	182	170	200	206	242	264	234	260	248	258	247	247	254	4	46	28	47	46	24	88	60	55	6	48	38	27	36	38	46	29
1714	[C19orf33]	64073	chromosome 19 open reading frame 33	Standard	117	106	141	149	137	154	127	143	114	132	123	121	114	118	119	130	119	135	136	163	152	139	176	168	174	151	153	169	2	29	20	39	36	24	80	44	32	5	47	23	13	17	22	31	20
1715	[C19orf35]	374872	chromosome 19 open reading frame 35	Standard	201	228	286	258	227	220	236	238	157	189	186	209	203	195	189	218	161	162	219	230	213	281	410	269	242	257	230	262	3	38	24	43	35	31	72	37	58	5	40	19	15	27	33	33	21
1716	[C19orf38]	255809	chromosome 19 open reading frame 38	Standard	206	246	320	220	276	240	238	324	241	229	237	296	257	220	231	258	207	281	232	253	283	242	235	239	246	266	246	249	6	49	28	46	49	41	82	67	60	8	48	39	22	33	36	49	33
1717	[C19orf43]	79002	chromosome 19 open reading frame 43	Standard	77	55	0	60	0	55	53	0	0	61	62	74	63	53	64	66	69	69	68	58	50	62	60	60	0	88	62	67	0	13	0	11	0	9	32	0	0	2	24	8	7	4	8	11	7
1718	[C19orf44]	84167	chromosome 19 open reading frame 44	Standard	121	124	146	106	113	140	124	111	83	125	162	144	142	105	115	148	126	114	181	158	136	144	147	149	135	135	106	137	0	18	11	12	15	12	31	25	46	6	167	7	8	7	13	15	7
1719	[C19orf45]	374877	chromosome 19 open reading frame 45	Standard	176	171	171	156	185	167	174	177	147	175	202	207	199	151	154	147	152	157	221	219	238	216	231	230	255	216	198	234	6	54	25	56	62	41	97	58	70	5	61	38	20	27	37	39	25
1720	[C19orf47]	126526	chromosome 19 open reading frame 47	Standard	119	112	97	91	102	93	102	87	73	102	79	90	92	87	81	97	81	75	107	87	105	127	128	103	85	103	102	96	2	36	16	31	32	22	60	32	40	3	46	22	14	22	24	30	16
1721	[C19orf48]	84798	chromosome 19 open reading frame 48	Standard	166	187	203	186	220	165	176	182	184	110	154	174	154	153	163	142	162	175	175	158	169	225	197	203	197	178	158	166	5	57	27	50	62	38	98	59	65	5	59	27	23	34	38	49	30
1722	[C19orf53]	28974	chromosome 19 open reading frame 53	Standard	169	174	203	205	145	142	132	133	130	133	132	154	158	162	142	148	151	154	137	160	158	200	240	213	178	208	207	173	5	39	19	35	34	21	58	31	45	3	43	25	17	26	24	36	27
1723	[C19orf54]	284325	chromosome 19 open reading frame 54	Standard	117	163	177	139	187	149	189	190	121	135	168	171	149	136	123	175	148	172	189	189	197	126	201	151	125	151	150	171	3	57	21	46	53	30	86	47	65	0	54	24	11	28	30	42	26
1724	[C19orf57]	79173	chromosome 19 open reading frame 57	Standard	67	93	75	61	74	75	76	74	54	57	75	90	87	73	65	64	65	54	52	38	0	77	0	48	0	0	51	52	2	22	7	15	15	14	33	20	21	2	23	9	4	12	9	15	9
1725	[C19orf60]	55049	chromosome 19 open reading frame 60	Standard	107	94	133	113	92	90	103	96	82	102	105	103	99	96	101	90	86	93	108	96	89	153	103	96	115	123	100	120	3	25	14	29	25	14	47	28	40	3	25	16	4	15	13	19	11
1726	[C19orf66]	55337	chromosome 19 open reading frame 66	Standard	51	48	0	0	36	0	60	48	0	51	63	0	0	0	0	0	0	53	56	52	0	0	0	55	0	0	60	0	3	11	0	0	10	0	32	11	0	2	11	0	0	0	0	0	0
1727	[C19orf67]	646457	chromosome 19 open reading frame 67	Standard	166	185	218	199	172	137	175	162	140	169	187	169	182	160	172	172	164	161	146	151	125	149	209	169	165	180	151	189	3	38	20	35	32	21	59	26	47	7	45	34	15	23	27	36	20
1728	[C19orf70]	125988	chromosome 19 open reading frame 70	Standard	171	183	162	175	153	162	151	147	121	159	185	194	162	160	152	150	151	169	95	105	92	129	125	136	116	133	139	148	3	49	27	47	50	35	100	43	60	7	56	28	20	30	36	42	21
1729	[C19orf73]	55150	chromosome 19 open reading frame 73	Standard	90	110	150	106	135	104	123	131	77	85	106	120	128	115	103	100	109	115	64	66	83	85	95	81	106	77	66	85	3	39	22	29	37	19	55	35	44	3	39	17	14	20	16	28	17
1730	[C19orf84]	147646	chromosome 19 open reading frame 84	Standard	267	294	270	274	277	268	272	265	208	316	327	317	301	253	281	257	255	273	366	368	342	342	362	388	359	313	333	367	4	38	27	41	38	28	56	41	46	8	40	40	25	29	34	41	22
1731	[C1D]	10438	C1D nuclear receptor corepressor	Standard	290	276	230	250	323	338	246	305	274	256	330	319	298	248	252	250	267	298	311	343	446	378	425	368	359	298	323	414	10	65	35	63	71	43	121	67	78	16	80	59	44	51	52	71	46
1732	[C1GALT1C1]	29071	C1GALT1 specific chaperone 1	Standard	203	225	261	251	220	254	253	243	222	222	224	260	287	224	249	206	222	218	278	263	292	307	331	246	310	330	304	279	4	44	25	57	51	37	97	58	68	8	43	29	27	30	39	38	29
1733	[C1orf101]	257044	chromosome 1 open reading frame 101	Standard	100	149	133	135	132	116	130	135	107	112	113	96	100	107	100	95	120	116	160	150	132	128	138	110	108	127	104	121	0	30	14	27	35	22	55	30	33	4	29	16	7	21	19	23	15
1734	[C1orf105]	92346	chromosome 1 open reading frame 105	Standard	241	249	219	225	256	250	261	246	267	245	310	291	289	226	235	260	239	229	356	295	317	341	328	364	350	337	331	328	4	60	33	56	72	32	104	78	69	8	59	43	29	40	48	70	38
1735	[C1orf106]	55765	chromosome 1 open reading frame 106	Standard	91	97	65	86	88	73	95	85	63	92	79	77	74	69	81	83	94	97	125	123	91	131	101	114	104	102	81	103	1	18	8	17	27	18	39	13	23	3	36	5	2	9	11	15	8
1736	[C1orf109]	54955	chromosome 1 open reading frame 109	Standard	327	340	303	264	367	326	256	329	267	260	261	309	298	261	323	282	256	348	243	269	348	337	349	275	323	296	250	313	9	74	45	73	75	52	113	73	81	8	67	46	33	46	62	74	47
1737	[C1orf111]	284680	chromosome 1 open reading frame 111	Standard	129	148	177	142	113	101	123	117	98	138	144	133	125	107	86	102	95	129	124	108	105	146	132	126	119	147	117	119	4	35	17	38	31	21	72	29	42	5	44	20	6	20	19	26	12
1738	[C1orf112]	55732	chromosome 1 open reading frame 112	Standard	182	180	208	158	152	158	185	163	161	191	196	169	180	168	167	193	128	162	254	243	263	258	256	207	260	202	216	248	7	39	24	43	37	25	81	41	50	3	40	25	15	23	25	36	20
1739	[C1orf115]	79762	chromosome 1 open reading frame 115	Standard	240	284	252	343	251	228	203	266	200	229	276	266	250	222	231	258	241	293	235	247	232	290	223	218	257	283	292	304	7	49	36	62	48	34	75	61	60	9	54	39	26	34	44	53	38
1740	[C1orf115]	79762	chromosome 1 open reading frame 115	Standard	219	235	253	228	255	243	220	273	179	249	273	308	320	281	278	242	241	288	260	288	375	338	334	251	327	337	299	392	9	48	27	58	55	40	84	57	53	9	58	58	46	50	47	54	44
1741	[C1orf115]	79762	chromosome 1 open reading frame 115	Standard	384	432	381	383	461	428	360	362	364	347	391	443	427	353	435	419	345	411	425	452	530	467	544	441	460	501	494	534	14	72	45	76	84	47	112	84	84	13	74	64	50	53	71	91	60
1742	[C1orf116]	79098	chromosome 1 open reading frame 116	Standard	45	0	0	0	0	0	49	0	0	36	0	0	0	0	0	0	0	42	0	38	0	0	80	63	0	0	36	0	1	0	0	0	0	0	28	0	0	1	0	0	0	0	0	0	0
1743	[C1orf122]	127687	chromosome 1 open reading frame 122	Standard	178	256	234	167	206	175	200	199	196	236	216	292	254	213	209	185	218	213	249	261	298	312	286	272	290	320	261	276	3	39	17	24	25	16	49	29	39	2	34	20	15	19	28	29	17
1744	[C1orf123]	54987	chromosome 1 open reading frame 123	Standard	88	92	75	95	0	0	89	67	0	116	72	82	66	59	0	59	70	0	64	58	0	71	68	65	0	0	51	52	-1	24	11	20	0	0	40	20	0	4	26	10	5	8	0	12	7
1745	[C1orf131]	128061	chromosome 1 open reading frame 131	Standard	297	282	313	242	334	278	238	230	197	281	322	287	279	242	238	222	213	282	240	243	289	270	231	237	282	237	249	284	12	60	42	49	65	36	110	78	55	11	63	51	35	41	39	49	34
1746	[C1orf140]	400804	uncharacterized LOC400804	Standard	317	366	336	317	387	355	345	379	345	276	348	357	362	296	345	316	329	343	307	323	345	312	351	318	335	332	333	337	7	103	41	81	100	60	140	103	99	10	89	61	41	49	65	77	52
1747	[C1orf141]	400757	chromosome 1 open reading frame 141	Standard	165	189	191	200	234	193	168	194	183	154	173	213	189	141	189	173	172	212	179	182	196	187	237	196	198	170	177	208	3	47	29	51	62	35	107	53	64	5	61	36	26	27	46	48	27
1748	[C1orf145]	574407	chromosome 1 open reading frame 145	Standard	133	187	171	155	133	155	186	178	109	131	124	143	159	130	138	143	130	125	128	150	130	141	166	165	121	131	112	121	2	62	31	50	49	30	95	56	53	4	55	33	21	36	32	44	27
1749	[C1orf147]	574431	chromosome 1 open reading frame 147	Standard	261	248	237	227	275	264	260	274	273	212	246	204	241	240	188	208	216	222	184	162	165	183	197	180	160	154	168	176	6	40	26	48	50	37	79	57	63	5	53	34	20	34	33	45	29
1750	[C1orf158]	93190	chromosome 1 open reading frame 158	Standard	80	82	86	73	88	79	67	81	67	60	82	92	78	72	70	81	72	100	47	53	0	78	63	52	55	66	69	64	4	33	18	31	41	22	56	32	42	3	39	16	11	22	21	39	16
1751	[C1orf159]	54991	chromosome 1 open reading frame 159	Standard	255	294	259	259	261	261	252	234	214	216	242	290	273	247	233	243	249	254	294	276	311	249	318	310	322	334	332	323	9	58	32	50	55	36	92	590	61	9	51	43	150	30	37	50	49
1752	[C1orf162]	128346	chromosome 1 open reading frame 162	Standard	282	302	312	249	307	313	265	262	246	241	264	300	281	262	232	259	252	262	261	229	238	240	247	229	221	225	232	246	9	62	34	47	58	36	85	61	57	7	55	44	29	39	39	49	30
1753	[C1orf168]	199920	chromosome 1 open reading frame 168	Standard	110	98	106	110	118	89	110	94	78	100	91	92	109	78	80	102	78	82	131	145	138	152	154	143	147	149	124	149	2	70	21	38	43	26	90	39	45	3	45	18	16	21	53	27	16
1754	[C1orf174]	339448	chromosome 1 open reading frame 174	Standard	30	23	43	0	0	0	0	0	0	0	0	0	0	42	0	35	0	0	0	48	0	0	0	45	0	0	0	0	5	7	8	0	0	0	0	0	0	0	0	0	0	5	0	6	0
1755	[C1orf185]	284546	chromosome 1 open reading frame 185	Standard	203	222	270	256	317	278	261	283	236	212	246	260	261	245	224	246	232	281	296	317	403	354	380	344	326	361	307	366	8	59	34	54	60	44	109	62	75	13	53	42	42	48	48	59	42
1756	[C1orf186]	440712	chromosome 1 open reading frame 186	Standard	385	394	404	393	361	384	384	391	275	376	430	334	362	379	394	322	338	358	424	434	438	426	463	444	478	452	401	373	7	36	20	39	37	28	71	45	42	8	38	20	16	22	29	35	15
1757	[C1orf189]	388701	chromosome 1 open reading frame 189	Standard	229	219	221	203	252	293	254	275	248	157	215	252	278	218	254	192	205	238	203	229	298	262	303	244	291	254	237	332	12	72	36	69	83	44	120	73	79	4	73	52	31	46	58	62	33
1758	[C1orf198]	84886	chromosome 1 open reading frame 198	Standard	181	214	191	192	156	173	186	158	141	186	204	236	204	225	208	175	159	165	208	221	231	268	319	244	244	219	220	286	0	32	13	29	17	15	54	19	37	3	33	14	15	17	23	25	14
1759	[C1orf204]	284677	chromosome 1 open reading frame 204	Standard	41	54	68	47	51	41	38	47	32	42	58	55	66	0	44	58	59	52	39	55	72	87	93	70	58	0	49	65	6	14	9	7	14	5	17	18	15	0	20	8	6	0	10	15	5
1760	[C1orf21]	81563	chromosome 1 open reading frame 21	Standard	105	109	108	111	120	111	104	93	63	100	115	107	105	103	111	108	90	99	84	80	83	99	106	84	91	77	86	99	2	19	6	18	14	12	22	16	20	2	21	8	8	14	14	13	8
1761	[C1orf210]	149466	chromosome 1 open reading frame 210	Standard	257	262	281	270	228	258	253	258	228	201	247	253	245	222	251	243	223	235	213	261	310	254	339	306	312	306	280	267	8	44	19	32	29	27	62	42	47	11	41	36	27	30	38	42	29
1762	[C1orf216]	127703	chromosome 1 open reading frame 216	Standard	124	114	150	126	101	89	119	92	46	101	71	86	85	78	91	69	71	66	102	94	73	118	126	133	117	88	82	84	2	28	16	29	25	13	46	20	35	3	26	10	6	13	9	14	5
1763	[C1orf220]	400798	chromosome 1 open reading frame 220	Standard	72	82	77	77	112	121	110	105	91	75	86	80	86	65	73	76	70	88	81	103	105	89	112	95	108	88	94	102	5	32	16	27	37	22	78	29	41	3	45	16	11	19	18	22	12
1764	[C1orf226]	400793	chromosome 1 open reading frame 226	Standard	244	247	198	278	238	243	257	242	196	208	233	217	240	227	206	214	193	235	153	150	118	146	128	155	128	147	127	118	8	25	10	32	29	24	44	28	31	6	43	13	16	19	19	23	26
1765	[C1orf228]	339541	chromosome 1 open reading frame 228	Standard	181	184	211	156	201	191	206	191	180	196	188	195	197	152	181	183	157	184	188	217	201	214	217	196	152	174	219	229	4	62	34	53	58	46	115	65	85	8	57	42	25	34	40	58	27
1766	[C1orf229]	388759	chromosome 1 open reading frame 229	Standard	70	71	59	68	66	81	86	71	62	56	65	65	58	65	69	52	60	63	68	70	61	96	103	75	70	71	86	53	1	26	11	22	23	15	44	20	31	3	26	13	8	15	15	19	11
1767	[C1orf27]	54953	chromosome 1 open reading frame 27	Standard	265	317	374	244	328	250	219	246	276	247	273	279	290	237	253	270	225	285	214	235	266	285	279	255	256	245	303	309	9	63	41	61	68	43	94	59	72	15	60	41	29	34	47	54	36
1768	[C1orf35]	79169	chromosome 1 open reading frame 35	Standard	98	124	116	113	125	120	131	116	79	112	117	113	101	77	105	104	99	99	135	137	157	187	180	184	159	155	150	130	3	59	15	24	26	24	46	26	34	3	31	14	9	17	16	21	14
1769	[C1orf43]	25912	chromosome 1 open reading frame 43	Standard	325	333	350	253	379	326	305	331	345	262	305	310	322	277	282	323	282	351	275	289	308	288	300	251	277	301	265	287	11	72	39	61	67	45	105	63	82	10	62	51	33	52	51	67	40
1770	[C1orf50]	79078	chromosome 1 open reading frame 50	Standard	190	203	220	195	259	227	235	260	208	204	210	228	204	180	182	179	184	162	240	249	256	247	220	218	253	271	272	313	4	48	26	44	56	33	98	503	64	5	53	48	20	28	30	41	19
1771	[C1orf52]	148423	chromosome 1 open reading frame 52	Standard	178	180	236	178	222	215	207	248	152	166	199	207	198	175	201	221	163	217	188	220	220	194	243	228	199	213	198	217	4	51	27	53	58	32	68	56	122	6	55	26	17	25	31	42	25
1772	[C1orf53]	388722	chromosome 1 open reading frame 53	Standard	227	253	278	255	252	236	218	217	220	213	262	300	283	267	271	216	234	282	207	216	229	238	270	236	299	275	269	290	9	70	34	58	62	39	93	70	66	8	65	50	28	52	51	47	35
1773	[C1orf54]	79630	chromosome 1 open reading frame 54	Standard	185	213	212	187	221	224	244	238	205	213	246	237	228	202	223	203	177	187	205	230	213	209	228	216	208	225	195	227	5	52	26	45	58	40	91	56	56	6	62	27	13	29	36	36	25
1774	[C1orf56]	54964	chromosome 1 open reading frame 56	Standard	127	169	205	143	159	141	154	151	107	139	154	136	159	133	141	150	128	122	188	193	217	219	197	202	186	209	195	184	2	45	17	22	19	20	41	19	30	3	31	12	14	38	20	29	15
1775	[C1orf64]	149563	chromosome 1 open reading frame 64	Standard	213	257	308	223	295	233	280	322	249	282	253	211	251	225	251	249	204	253	292	300	339	316	284	261	329	237	291	354	9	50	37	56	57	34	91	64	69	8	50	29	22	38	40	47	24
1776	[C1orf68]	100129271	chromosome 1 open reading frame 68	Standard	115	114	112	113	111	98	87	77	41	99	102	98	86	89	87	85	84	102	108	131	138	155	163	129	154	142	139	116	2	20	7	20	23	11	29	13	20	4	36	11	7	11	18	15	10
1777	[C1orf74]	148304	chromosome 1 open reading frame 74	Standard	222	202	223	178	215	235	247	236	223	215	255	214	233	162	217	214	166	221	201	244	265	251	263	221	230	221	193	245	9	45	21	49	61	46	111	62	70	6	50	29	27	25	41	46	23
1778	[C1orf87]	127795	chromosome 1 open reading frame 87	Standard	173	145	146	144	128	160	191	169	157	143	146	157	145	152	137	143	126	124	132	103	128	122	128	138	139	112	142	148	4	34	21	36	35	25	73	38	42	6	34	20	14	24	24	33	13
1779	[C1orf94]	84970	chromosome 1 open reading frame 94	Standard	72	70	61	80	71	70	93	70	0	70	67	66	68	72	73	60	57	47	74	79	62	85	130	101	92	97	57	76	2	26	11	23	29	18	54	24	0	1	36	19	11	16	15	19	11
1780	[C1QA]	712	complement C1q A chain	Standard	182	262	343	264	298	251	241	277	207	221	255	269	244	239	243	242	192	250	251	304	386	331	400	361	342	309	329	362	11	76	34	67	65	38	93	66	75	10	72	42	27	45	52	57	37
1781	[C1QB]	713	complement C1q B chain	Standard	146	147	161	182	138	133	144	167	146	184	215	231	190	151	144	170	147	133	204	229	197	232	207	198	241	232	208	222	3	37	22	38	35	23	72	43	54	6	50	33	21	26	28	30	19
1782	[C1QBP]	708	complement C1q binding protein	Standard	158	173	205	195	227	195	178	178	137	170	162	174	160	140	156	158	162	154	146	160	175	182	180	177	160	136	143	120	5	34	20	41	46	25	67	37	38	4	39	18	13	20	27	25	17
1783	[C1QC]	714	complement C1q C chain	Standard	173	166	150	146	179	177	179	168	166	176	169	192	167	159	162	155	159	168	182	208	216	215	223	195	205	201	215	244	6	43	20	48	37	37	85	42	51	8	45	33	16	25	36	43	21
1784	[C1QL1]	10882	complement C1q like 1	Standard	96	106	109	128	104	106	132	112	82	110	92	85	103	92	97	97	96	83	90	115	69	108	104	106	92	93	84	95	2	23	12	21	22	14	38	19	27	3	29	10	4	11	14	16	7
1785	[C1QL2]	165257	complement C1q like 2	Standard	66	66	61	54	58	57	47	57	48	58	68	66	72	63	74	72	60	66	65	56	58	83	66	64	69	75	60	65	2	27	8	11	17	12	28	15	22	4	27	12	3	7	12	15	16
1786	[C1QL3]	389941	complement C1q like 3	Standard	158	168	193	173	125	137	152	137	120	153	161	169	181	166	167	163	118	128	128	118	100	152	108	139	119	133	146	139	4	38	21	40	31	23	58	37	45	5	43	25	19	19	28	38	15
1787	[C1QL4]	338761	complement C1q like 4	Standard	289	290	330	272	326	345	276	285	283	281	329	345	301	258	273	284	281	289	334	325	435	350	359	342	421	327	403	360	8	65	30	55	69	54	104	64	79	11	64	51	33	37	44	61	40
1788	[C1QTNF1]	114897	C1q and tumor necrosis factor related protein 1	Standard	152	205	214	174	172	200	191	162	145	140	169	173	164	162	148	178	158	184	147	157	181	155	159	152	143	166	148	167	3	71	38	64	68	51	132	58	89	6	76	37	25	42	45	59	33
1789	[C1QTNF2]	114898	C1q and tumor necrosis factor related protein 2	Standard	160	154	166	155	120	126	138	150	97	115	126	151	136	128	135	135	121	141	131	149	130	179	157	156	157	190	167	165	7	39	24	33	30	17	63	37	38	4	34	24	16	18	25	35	16
1790	[C1QTNF3]	114899	C1q and tumor necrosis factor related protein 3	Standard	336	367	322	299	499	373	334	362	351	401	340	359	343	314	393	328	321	436	335	394	422	408	466	378	431	366	391	421	12	63	32	63	75	50	99	66	82	18	72	56	40	42	68	64	48
1791	[C1QTNF4]	114900	C1q and tumor necrosis factor related protein 4	Standard	44	55	72	50	0	0	64	0	0	61	74	82	0	0	0	71	63	0	42	55	0	0	79	83	0	0	68	0	1	22	11	15	0	0	34	0	0	2	32	8	0	0	0	14	11
1792	[C1QTNF5]	114902	C1q and tumor necrosis factor related protein 5	Standard	148	159	183	164	158	138	175	190	99	161	169	177	167	145	158	167	150	178	219	249	236	237	264	247	216	224	218	225	4	39	19	32	39	23	63	29	39	4	49	21	12	20	26	30	22
1793	[C1QTNF6]	114904	C1q and tumor necrosis factor related protein 6	Standard	222	238	274	261	372	299	299	308	250	228	249	290	276	246	246	262	252	345	228	188	245	196	234	250	252	252	245	276	9	73	37	78	96	60	159	96	122	11	78	50	34	52	64	80	38
1794	[C1QTNF7]	114905	C1q and tumor necrosis factor related protein 7	Standard	120	120	127	107	94	109	138	107	107	116	117	116	108	81	97	92	93	97	164	170	140	166	145	152	128	142	157	132	6	26	16	26	26	23	60	26	39	4	41	18	12	17	23	28	11
1795	[C1QTNF8]	390664	C1q and tumor necrosis factor related protein 8	Standard	235	301	248	264	292	318	261	292	293	232	314	312	281	247	273	299	257	309	287	359	472	396	404	328	421	368	386	424	10	65	29	59	69	42	103	70	79	15	63	54	30	42	54	63	45
1796	[C1QTNF9]	338872	C1q and tumor necrosis factor related protein 9	Standard	248	248	263	244	280	281	242	263	231	206	253	246	245	258	264	249	227	252	221	228	248	250	262	245	227	193	201	243	8	44	20	41	42	29	76	36	54	6	40	30	20	29	39	39	27
1797	[C1QTNF9B-AS1]	542767	C1QTNF9B antisense RNA 1	Standard	233	294	338	288	335	299	286	275	285	259	284	313	268	237	229	254	256	284	309	325	406	352	367	389	316	383	329	484	6	74	48	89	78	59	136	86	103	12	84	59	31	46	51	69	48
1798	[C1R]	715	complement C1r	Standard	89	94	82	75	81	84	91	87	65	91	97	96	91	80	97	90	81	97	100	90	84	98	79	67	88	94	65	80	1	23	10	25	25	20	46	17	30	0	33	15	8	14	19	22	15
1799	[C1RL]	51279	complement C1r subcomponent like	Standard	161	134	180	155	195	121	171	157	129	116	168	174	148	131	148	147	146	161	190	225	261	199	223	183	217	223	200	168	5	42	17	34	37	23	69	36	51	3	55	21	14	24	30	34	23
1800	[C1S]	716	complement C1s	Standard	141	150	157	165	169	178	197	175	155	137	153	158	142	141	172	164	132	143	165	167	175	165	195	185	154	136	149	166	4	40	18	41	49	35	86	41	61	7	46	16	9	25	31	37	21
1801	[C2]	717	complement C2	Standard	135	147	209	176	135	127	151	130	97	129	116	127	105	113	122	114	91	97	162	146	143	170	178	171	143	164	167	147	4	31	25	42	37	22	68	25	38	2	39	16	8	21	21	24	15
1802	[C20orf141]	128653	chromosome 20 open reading frame 141	Standard	245	266	293	199	283	277	276	253	239	264	288	282	262	205	225	227	243	262	334	248	382	326	330	289	318	277	289	369	7	58	34	54	63	44	108	72	70	12	59	41	32	33	42	61	37
1803	[C20orf144]	128864	chromosome 20 open reading frame 144	Standard	299	237	215	251	350	311	284	317	252	185	202	189	223	217	226	231	229	302	204	254	258	264	231	161	321	222	227	277	10	65	40	68	78	50	110	81	73	7	62	37	30	40	49	61	38
1804	[C20orf166-AS1]	253868	C20orf166 antisense RNA 1	Standard	215	290	297	246	293	264	239	269	217	236	231	280	291	226	258	274	224	300	277	237	395	276	302	349	264	319	299	324	7	78	39	74	78	48	95	76	82	10	57	42	34	45	53	52	39
1805	[C20orf173]	140873	chromosome 20 open reading frame 173	Standard	198	256	270	213	255	248	241	235	190	218	228	229	237	192	210	204	211	207	152	153	143	177	194	159	142	132	162	189	7	65	29	64	59	41	103	54	71	6	52	36	20	30	45	46	28
1806	[C20orf196]	149840	chromosome 20 open reading frame 196	Standard	516	572	643	589	571	589	598	552	414	601	632	639	684	667	597	692	587	618	726	726	693	680	738	801	680	800	679	670	4	41	17	33	29	22	65	31	48	4	37	14	16	24	19	29	24
1807	[C20orf197]	284756	chromosome 20 open reading frame 197	Standard	333	377	375	311	398	421	326	363	390	285	281	327	336	295	327	277	302	342	198	218	267	273	236	222	227	234	282	316	8	78	60	78	97	72	144	96	109	11	81	57	37	52	65	72	47
1808	[C20orf202]	400831	chromosome 20 open reading frame 202	Standard	250	280	278	277	288	285	256	254	270	214	274	278	257	227	298	274	259	282	258	275	362	274	312	300	294	311	291	289	8	68	37	66	69	41	140	87	82	6	85	49	39	56	53	113	38
1809	[C20orf203]	284805	chromosome 20 open reading frame 203	Standard	309	322	400	244	357	383	380	349	364	299	321	340	339	292	277	267	275	310	246	244	268	253	280	239	282	282	265	272	7	100	53	92	90	53	162	104	115	9	104	66	48	64	70	75	47
1810	[C20orf24]	55969	chromosome 20 open reading frame 24	Standard	89	100	120	81	102	126	127	124	87	128	142	147	127	103	106	120	126	134	167	158	131	132	172	152	120	153	137	133	3	42	18	42	38	29	85	48	60	5	52	24	18	29	32	42	23
1811	[C20orf27]	54976	chromosome 20 open reading frame 27	Standard	119	156	173	162	102	155	168	126	88	132	156	208	132	138	182	145	110	115	215	277	170	198	151	171	173	157	207	197	4	41	20	51	33	29	73	34	41	3	39	30	13	22	23	27	19
1812	[C20orf96]	140680	chromosome 20 open reading frame 96	Standard	166	206	243	236	173	167	178	158	126	162	185	172	171	158	162	151	155	162	212	201	190	254	233	245	236	241	266	254	4	44	26	51	52	29	79	43	42	5	49	25	21	25	36	37	21
1813	[C21orf2]	755	chromosome 21 open reading frame 2	Standard	82	100	92	104	84	108	110	108	91	103	96	126	107	93	96	100	83	80	112	124	115	168	138	106	126	127	123	105	2	29	11	26	21	21	44	24	34	5	30	15	7	10	18	25	12
1814	[C21orf33]	8209	chromosome 21 open reading frame 33	Standard	112	133	129	113	94	107	113	116	108	110	117	118	99	102	121	110	100	110	172	135	140	176	175	145	147	138	151	124	1	34	13	33	29	19	64	31	52	5	40	18	10	18	23	28	14
1815	[C21orf58]	54058	chromosome 21 open reading frame 58	Standard	530	474	477	476	485	483	483	476	385	515	512	502	482	454	435	445	377	428	553	539	576	508	502	553	618	618	539	510	10	89	47	90	93	61	134	86	113	8	114	59	35	65	65	79	45
1816	[C21orf58]	54058	chromosome 21 open reading frame 58	Standard	297	341	424	311	329	312	271	301	189	443	463	494	440	411	365	414	356	390	412	364	449	387	377	381	481	430	363	374	9	97	48	84	89	63	133	86	108	9	112	59	41	65	81	84	50
1817	[C21orf59]	56683	chromosome 21 open reading frame 59	Standard	129	144	131	152	112	129	143	123	88	148	131	127	127	112	124	124	112	115	150	153	125	155	144	197	154	137	147	150	6	34	16	37	32	23	61	34	41	4	46	17	13	17	23	31	15
1818	[C21orf59]	56683	chromosome 21 open reading frame 59	Standard	101	105	100	79	98	98	107	76	71	100	117	123	99	88	113	99	89	115	119	126	129	135	148	123	125	145	139	142	1	28	15	27	35	20	61	31	45	4	41	18	11	17	26	28	12
1819	[C21orf62]	56245	chromosome 21 open reading frame 62	Standard	152	179	173	138	230	167	186	170	173	133	168	176	167	158	129	169	153	161	154	160	185	164	173	176	200	156	163	165	5	48	25	43	57	31	86	42	58	4	54	38	18	29	28	39	19
1820	[C21orf62-AS1]	54067	C21orf62 antisense RNA 1	Standard	89	106	105	93	121	118	112	115	108	96	101	106	112	90	88	78	84	108	70	106	106	86	91	88	80	81	98	88	1	51	22	50	53	32	89	47	72	2	60	23	17	28	29	38	19
1821	[C21orf91]	54149	chromosome 21 open reading frame 91	Standard	73	70	69	81	70	69	79	62	44	55	71	73	75	57	70	61	75	65	71	84	70	89	99	100	75	73	79	82	4	18	12	19	17	15	34	14	32	1	24	7	5	11	10	11	9
1822	[C22orf23]	84645	chromosome 22 open reading frame 23	Standard	111	138	141	137	159	151	159	169	157	128	158	154	152	125	118	159	126	135	175	176	210	204	201	195	176	192	182	177	2	36	19	36	33	28	60	44	65	2	49	25	20	67	24	32	32
1823	[C22orf24]	25775	chromosome 22 open reading frame 24	Standard	231	252	210	228	207	228	226	213	190	219	217	255	235	197	214	212	184	189	266	271	254	295	319	351	284	244	304	262	6	50	21	43	54	27	84	43	58	7	45	31	17	22	30	39	20
1824	[C22orf29]	79680	chromosome 22 open reading frame 29	Standard	75	77	75	80	85	78	84	69	53	64	59	67	64	61	66	74	60	66	0	48	0	0	0	57	0	0	51	0	2	24	14	27	29	19	46	16	25	2	28	12	7	15	18	25	11
[truncated: 16,605 more rows]
[truncated: 11 more columns]

## Sheet: Normalized data
Supplementary Table 2 protein micoarray data (Normalization)				C-02	C-04	C-05	C-09	H-02	H-05	H-06	H-07	C-01	C-03	C-07	C-08	H-01	H-03	H-08	H-09	D-01	D-02	D-03	D-04	D-05	D-06	D-07	D-08	D-09
[truncated: 18,430 more rows]
