# Supplementary material for: Protein microarray-based profiling of salivary IgA antibodies against human proteins in COVID-19 patients with depressive symptoms
Source: Sci Rep. 2026 Mar 23;16:14583. doi: 10.1038/s41598-026-45180-2 (PMC13153173; doi:10.1038/s41598-026-45180-2)
Supplement: Supplementary file 3 — Supplementary Material 3 [file 41598_2026_45180_MOESM3_ESM.xlsx]

## Sheet: Enrichment analysis
Cellular component								Molecular function								Biological process
N	ID	Description	Size	Overlap	P-value	Q-value		N	ID	Description	Size	Overlap	P-value	Q-value		N	ID	Description	Size	Overlap	P-value	Q-value
1	GO:0048936	peripheral nervous system neuron axonogenesis	4	2	3.2e-05	0.41		1	GO:0097027	ubiquitin-protein transferase activator activity	20	2	0.00099	1		1	GO:0140513	nuclear protein-containing complex	1261	11	0.00014	0.08
2	GO:1904896	ESCRT complex disassembly	10	2	0.00024	0.49		2	GO:0042586	peptide deformylase activity	1	1	0.0023	1		2	GO:0000152	nuclear ubiquitin ligase complex	44	3	0.00015	0.08
3	GO:1904903	ESCRT III complex disassembly	10	2	0.00024	0.49		3	GO:0055106	ubiquitin-protein transferase regulator activity	32	2	0.0025	1		3	GO:0000815	ESCRT III complex	11	2	0.00029	0.08
4	GO:0051469	vesicle fusion with vacuole	11	2	0.00029	0.49		4	GO:0008017	microtubule binding	273	4	0.0038	1		4	GO:1904930	amphisome membrane	12	2	0.00035	0.08
5	GO:0061763	multivesicular body-lysosome fusion	11	2	0.00029	0.49		5	GO:0004609	phosphatidylserine decarboxylase activity	2	1	0.0047	1		5	GO:0044753	amphisome	14	2	0.00048	0.08
6	GO:0043933	protein-containing complex organization	2411	15	0.00033	0.49		6	GO:0018820	cyanamide hydratase activity	2	1	0.0047	1		6	GO:0005680	anaphase-promoting complex	21	2	0.0011	0.14
7	GO:0097576	vacuole fusion	12	2	0.00035	0.49		7	GO:0047801	L-cysteine transaminase activity	2	1	0.0047	1		7	GO:0005828	kinetochore microtubule	21	2	0.0011	0.14
8	GO:0008284	positive regulation of cell population proliferation	989	9	0.00045	0.49		8	GO:1990984	tRNA demethylase activity	2	1	0.0047	1		8	GO:0005643	nuclear pore	99	3	0.0016	0.19
9	GO:0046761	viral budding from plasma membrane	14	2	0.00048	0.49		9	GO:1990756	ubiquitin ligase-substrate adaptor activity	47	2	0.0054	1		9	GO:0036452	ESCRT complex	28	2	0.0019	0.2
10	GO:0097212	lysosomal membrane organization	14	2	0.00048	0.49		10	GO:0044877	protein-containing complex binding	1748	10	0.0068	1		10	GO:0032585	multivesicular body membrane	29	2	0.0021	0.2

## Sheet: Cellular component
Cellular component
N	ID	Description	Size	Overlap	P-value	Q-value	Symbol	Description
1	GO:0048936	peripheral nervous system neuron axonogenesis	4	2	3.2e-05	0.41	ISL1	ISL LIM homeobox 1
							NEFH	neurofilament heavy chain
2	GO:1904896	ESCRT complex disassembly	10	2	0.00024	0.49	CHMP2B	charged multivesicular body protein 2B
							CHMP7	charged multivesicular body protein 7
3	GO:1904903	ESCRT III complex disassembly	10	2	0.00024	0.49	CHMP2B	charged multivesicular body protein 2B
							CHMP7	charged multivesicular body protein 7
4	GO:0051469	vesicle fusion with vacuole	11	2	0.00029	0.49	CHMP2B	charged multivesicular body protein 2B
							CHMP7	charged multivesicular body protein 7
5	GO:0061763	multivesicular body-lysosome fusion	11	2	0.00029	0.49	CHMP2B	charged multivesicular body protein 2B
							CHMP7	charged multivesicular body protein 7
6	GO:0043933	protein-containing complex organization	2411	15	0.00033	0.49	ATPAF1	ATP synthase mitochondrial F1 complex assembly factor 1
							CBX8	chromobox 8
							CDC42EP4	CDC42 effector protein 4
							CHMP2B	charged multivesicular body protein 2B
							CHMP7	charged multivesicular body protein 7
							COX19	cytochrome c oxidase assembly factor COX19
							EIF3F	eukaryotic translation initiation factor 3 subunit F
							ISL1	ISL LIM homeobox 1
							JDP2	Jun dimerization protein 2
							LIMA1	LIM domain and actin binding 1
							MAP6D1	MAP6 domain containing 1
							NDUFAF2	NADH:ubiquinone oxidoreductase complex assembly factor 2
							PFDN5	prefoldin subunit 5
							SS18	SS18 subunit of BAF chromatin remodeling complex
							TRPM1	transient receptor potential cation channel subfamily M member 1
7	GO:0097576	vacuole fusion	12	2	0.00035	0.49	CHMP2B	charged multivesicular body protein 2B
							CHMP7	charged multivesicular body protein 7
8	GO:0008284	positive regulation of cell population proliferation	989	9	0.00045	0.49	ADA	adenosine deaminase
							FZR1	fizzy and cell division cycle 20 related 1
							INSL4	insulin like 4
							ISL1	ISL LIM homeobox 1
							PDF	peptide deformylase, mitochondrial
							SOX10	SRY-box transcription factor 10
							SS18	SS18 subunit of BAF chromatin remodeling complex
							VAV3	vav guanine nucleotide exchange factor 3
							ZMIZ1	zinc finger MIZ-type containing 1
9	GO:0046761	viral budding from plasma membrane	14	2	0.00048	0.49	CHMP2B	charged multivesicular body protein 2B
							CHMP7	charged multivesicular body protein 7
10	GO:0097212	lysosomal membrane organization	14	2	0.00048	0.49	CHMP2B	charged multivesicular body protein 2B
							CHMP7	charged multivesicular body protein 7

## Sheet: Molecular function
Molecular function
N	ID	Description	Size	Overlap	P-value	Q-value	Symbol	Description
1	GO:0097027	ubiquitin-protein transferase activator activity	20	2	0.00099	1	CBX8	chromobox 8
							FZR1	fizzy and cell division cycle 20 related 1
2	GO:0042586	peptide deformylase activity	1	1	0.0023	1	PDF	peptide deformylase, mitochondrial
3	GO:0055106	ubiquitin-protein transferase regulator activity	32	2	0.0025	1	CBX8	chromobox 8
							FZR1	fizzy and cell division cycle 20 related 1
4	GO:0008017	microtubule binding	273	4	0.0038	1	CETN2	centrin 2
							MAP6D1	MAP6 domain containing 1
							MTUS1	microtubule associated scaffold protein 1
							NEFH	neurofilament heavy chain
5	GO:0004609	phosphatidylserine decarboxylase activity	2	1	0.0047	1	GOT1	glutamic-oxaloacetic transaminase 1
6	GO:0018820	cyanamide hydratase activity	2	1	0.0047	1	CA1	carbonic anhydrase 1
7	GO:0047801	L-cysteine transaminase activity	2	1	0.0047	1	GOT1	glutamic-oxaloacetic transaminase 1
8	GO:1990984	tRNA demethylase activity	2	1	0.0047	1	ALKBH1	alkB homolog 1, histone H2A dioxygenase
9	GO:1990756	ubiquitin ligase-substrate adaptor activity	47	2	0.0054	1	FZR1	fizzy and cell division cycle 20 related 1
							SH3BGRL	SH3 domain binding glutamate rich protein like
10	GO:0044877	protein-containing complex binding	1748	10	0.0068	1	CBX8	chromobox 8
							CETN2	centrin 2
							FZR1	fizzy and cell division cycle 20 related 1
							ISL1	ISL LIM homeobox 1
							JDP2	Jun dimerization protein 2
							LIMA1	LIM domain and actin binding 1
							NDUFAF2	NADH:ubiquinone oxidoreductase complex assembly factor 2
							NEFH	neurofilament heavy chain
							POLR3D	RNA polymerase III subunit D
							SOX10	SRY-box transcription factor 10

## Sheet: Biological process
Biological process
N	ID	Description	Size	Overlap	P-value	Q-value	Symbol	Description
1	GO:0140513	nuclear protein-containing complex	1261	11	0.00014	0.08	ANAPC15	anaphase promoting complex subunit 15
							CBX8	chromobox 8
							CETN2	centrin 2
							CHMP2B	charged multivesicular body protein 2B
							CHMP7	charged multivesicular body protein 7
							FZR1	fizzy and cell division cycle 20 related 1
							HLF	HLF transcription factor, PAR bZIP family member
							INTS12	integrator complex subunit 12
							JDP2	Jun dimerization protein 2
							POLR3D	RNA polymerase III subunit D
							SS18	SS18 subunit of BAF chromatin remodeling complex
2	GO:0000152	nuclear ubiquitin ligase complex	44	3	0.00015	0.08	ANAPC15	anaphase promoting complex subunit 15
							CBX8	chromobox 8
							FZR1	fizzy and cell division cycle 20 related 1
3	GO:0000815	ESCRT III complex	11	2	0.00029	0.08	CHMP2B	charged multivesicular body protein 2B
							CHMP7	charged multivesicular body protein 7
4	GO:1904930	amphisome membrane	12	2	0.00035	0.08	CHMP2B	charged multivesicular body protein 2B
							CHMP7	charged multivesicular body protein 7
5	GO:0044753	amphisome	14	2	0.00048	0.08	CHMP2B	charged multivesicular body protein 2B
							CHMP7	charged multivesicular body protein 7
6	GO:0005680	anaphase-promoting complex	21	2	0.0011	0.14	ANAPC15	anaphase promoting complex subunit 15
							FZR1	fizzy and cell division cycle 20 related 1
7	GO:0005828	kinetochore microtubule	21	2	0.0011	0.14	CHMP2B	charged multivesicular body protein 2B
							CHMP7	charged multivesicular body protein 7
8	GO:0005643	nuclear pore	99	3	0.0016	0.19	CETN2	centrin 2
							CHMP2B	charged multivesicular body protein 2B
							CHMP7	charged multivesicular body protein 7
9	GO:0036452	ESCRT complex	28	2	0.0019	0.2	CHMP2B	charged multivesicular body protein 2B
							CHMP7	charged multivesicular body protein 7
10	GO:0032585	multivesicular body membrane	29	2	0.0021	0.2	CHMP2B	charged multivesicular body protein 2B
							CHMP7	charged multivesicular body protein 7
